# Supplementary material for: A Global Ligandability Map of Tryptoline Butynamide Stereoprobes Identifies Covalent Inhibitors of the Actin Maturation Protease
Source: J Am Chem Soc. 2026 May 20;148(21):22077–90. doi: 10.1021/jacs.6c03985 (PMC13367750; doi:10.1021/jacs.6c03985)
Supplement: Supplementary file 1 [file ja6c03985_si_001.xlsx]

## Sheet: index
A Global Ligandability Map of Tryptoline Butynamide Stereoprobes Identifies Covalent Inhibitors of the Actin Maturation Protease ACTMAP
Supporting Dataset 1
Tab name	Description
experiments	ABPP experiments analyzed in this study.
stereoprobes	Stereoisomeric chemoproteomic probes (stereoprobes) used in this study.
liganded proteins	List of proteins stereoselectively liganded by tryptoline acrylamide and butynamide stereoprobes; summary of protein-directed, cysteine-directed, and cross-competition ABPP data.
protein-directed ABPP	List of proteins stereoselectively liganded in pooled cell lines as determined by protein-directed ABPP.
cysteine-directed ABPP	List of cysteine sites stereoselectively liganded in pooled cell lines by tryptoline butynamide stereoprobes, as determined by cysteine-directed ABPP.
cross-competition ABPP	Cross-competition data for stereoselective liganding events.
protein class (butynamide only)	List of stereoselectively liganded proteins (butynamide stereoprobes) and their protein class
time-dependent protein-directed ABPP	Protein-directed ABPP data of 22Rv1 cells treated with WX-02-570 or WX-02-571 (10 µM) for 2/4/8/12 h.
ACTMAP IP-MS	IP-MS data for WX-02-623/-624 (10 µM, 3 h) in 22Rv1 cells (1 experiment with three replicates).
concentration-dependent protein-directed ABPP	Protein-directed ABPP data showing concentration-dependent engagement of endogenous ACTMAP by WX-02-623
time-dependent protein-directed ABPP with MG-132	Protein-directed ABPP data of 22Rv1 cells treated with WX-02-570 or WX-02-571 (10 µM) for 2/8 h with or without MG-132 (10 µM) co-treament.

## Sheet: experiments
Table 1. ABPP experiments analyzed in this study. Additional cysteine-directed ABPP data on tryptoline acrylamides was obtained in Ramos and 22Rv1 cells and published previously (Njomen et al., Nat Chem 2024, 16 (10), 1592-1604).
Fugure panels	Experiment	Replicate	ABPP type	TMTplex	Cell line	Competitor treatment concentration (µM)	Competitor treatment time	Competitor 1	Competitor 2	Competitor 3	Competitor 4	Alkyne 1	Alkyne 2	Alkyne 3	Alkyne 4	Dataportal Dataset name	PRIDE Dataset name
Figure 3B&F	1	1	cysteine-directed	10	Ramos, 22Rv1, UACC-257, U-2 OS, and Hep G2	20	3 h	WX-02-621	WX-02-622	WX-02-623	WX-02-624	IA-DTB	IA-DTB	IA-DTB	IA-DTB	[CSOL] 20240422_pool_20uM_WX-02-621-622-623-624_3hr_10plex_PPT036Set3_Rep2	20240420_PPT036_SET3_rep2_CSOL
Figure 3B&F	1	2	cysteine-directed	10	Ramos, 22Rv1, UACC-257, U-2 OS, and Hep G2	20	3 h	WX-02-621	WX-02-622	WX-02-623	WX-02-624	IA-DTB	IA-DTB	IA-DTB	IA-DTB	[CSOL] 20250922_5_cell_line_pool_20uM_WX-02-621-622-623-624_3hr_10plex_PPT079Set2_Rep2_Fusion4	20250913_PPT079_buty_panel_pooled_CSOL_rep1
Figure 3B&F	1	3	cysteine-directed	10	Ramos, 22Rv1, UACC-257, U-2 OS, and Hep G2	20	3 h	WX-02-621	WX-02-622	WX-02-623	WX-02-624	IA-DTB	IA-DTB	IA-DTB	IA-DTB	[CSOL] 20250921_5_cell_line_pool_20uM_WX-02-621-622-623-624_3hr_10plex_PPT079Set2_Rep3_fusion4	20250917_PPT079_buty_panel_pooled_CSOL_rep2
Figure S2B, S3B	2	1	protein-directed	16	Ramos, 22Rv1, UACC-257, U-2 OS, and Hep G2	20	2 h	WX-02-16	WX-02-26	WX-02-36	WX-02-46	WX-01-05	WX-01-06	WX-01-07	WX-01-08	[Alkyne enrichment] 20230612_5_cell_line_pool_20uM_WX-02-16-26-36-46_2hr_then_5uM_WX-01-05-06-07-08_1hr_16plex_PPT035Set1_Rep1	06052023_PPT035_Set1_5_celline
Figure S2B, S3B	2	2	protein-directed	16	Ramos, 22Rv1, UACC-257, U-2 OS, and Hep G2	20	2 h	WX-02-16	WX-02-26	WX-02-36	WX-02-46	WX-01-05	WX-01-06	WX-01-07	WX-01-08	[Alkyne enrichment] 20231101_5_cell_line_pool_20uM_WX-02-16-26-36-46_2hr_then_5uM_WX-01-05-06-07-08_1hr_16plex_PPT035Set1_Rep2	20231014_PPT035_S1_AE_5_cell_line_pooled_rep2
Figure 2A, 3A&E, 4A	3	1	protein-directed	16	Ramos, 22Rv1, UACC-257, U-2 OS, and Hep G2	20	2 h	WX-02-621	WX-02-622	WX-02-623	WX-02-624	WX-02-568	WX-02-569	WX-02-570	WX-02-571	[Alkyne enrichment] 20230613_5_cell_line_pool_20uM_WX-02-621-622-623-624_2hr_then_5uM_WX-02-568-569-570-571_1hr_16plex_PPT036Set1_Rep1	06102023_PPT036_Set1_5_celline_buty
Figure 2A, 3A&E, 4A	3	2	protein-directed	16	Ramos, 22Rv1, UACC-257, U-2 OS, and Hep G2	20	2 h	WX-02-621	WX-02-622	WX-02-623	WX-02-624	WX-02-568	WX-02-569	WX-02-570	WX-02-571	[Alkyne enrichment] 20230629_5_cell_line_pool_20uM_WX-02-621-622-623-624_2hr_then_5uM_WX-02-568-569-570-571_1hr_16plex_PPT036Set1_Rep2	20230625_PPT036_pool_S2_FE
Figure 2D, 4B	4	1	protein-directed	16	Ramos, 22Rv1, UACC-257, U-2 OS, and Hep G2	20	2 h	WX-02-623	WX-02-624	WX-02-26	WX-02-46	WX-02-570	WX-02-571	na	na	[Alkyne enrichment] 20241104_pooled_cells_20uM_WX-02-623#624_WX-02–26#46_2hrs_then_5uM_WX-02-570#571_1hr_16plex_PPT067_S1	PPT067_S1_AE_trans_buty_vs_acry
Figure 2D, 4B	4	2	protein-directed	16	Ramos, 22Rv1, UACC-257, U-2 OS, and Hep G2	20	2 h	WX-02-623	WX-02-624	WX-02-26	WX-02-46	WX-02-570	WX-02-571	na	na	[Alkyne enrichment] 20250216_pooled_cells_20uM_WX-02-623_624_WX-02–26_46_2hrs_then_5uM_WX-02-570_571_1hr_16plex_PPT067_S1_rep2	250214_PPT067_S1_rep2_buty_vs_acrylamide_AE
Figure 2C&D	5	1	protein-directed	16	Ramos, 22Rv1, UACC-257, U-2 OS, and Hep G2	20	2 h	WX-02-621	WX-02-622	WX-02-16	WX-02-36	WX-02-568	WX-02-569	na	na	(Alkyne enrichment) 20250124_pooled_cells_20uM_WX-02-621_622_WX-02–16_36_2hrs_then_5uM_WX-02-568_569_1hr_16plex_PPT067_S2_renormalized	250121_PPT067_S2_POOLED_cis_buty_vs_acry_20uM_2h_5uM_1h
Figure 2C&D	5	2	protein-directed	16	Ramos, 22Rv1, UACC-257, U-2 OS, and Hep G2	20	2 h	WX-02-621	WX-02-622	WX-02-16	WX-02-36	WX-02-568	WX-02-569	na	na	[Alkyne enrichment] 20250303_pooled_cells_20uM_WX-02-621_622_WX-02–16_36_2hrs_then_5uM_WX-02-568_569_1hr_16plex_PPT067_S2_rep2	PPT067_S2_cis_buty_vs_acry_AE_rep2
Figure 2D, S4A	6	1	protein-directed	16	Ramos, 22Rv1, UACC-257, U-2 OS, and Hep G2	20	2 h	WX-02-623	WX-02-624	WX-02-26	WX-02-46	WX-01-06	WX-01-08	na	na	[Alkyne enrichment] 20250406_pooled_cells_20uM_WX-02-623_624_WX-02–26_46_2hrs_then_5uM_WX-01-06_08_1hr_16plex_PPT067_S3_rep1	PPT067_S3_rep1_buty_vs_acry_trans_acry_alkyne
Figure 2D, S4A	6	2	protein-directed	16	Ramos, 22Rv1, UACC-257, U-2 OS, and Hep G2	20	2 h	WX-02-623	WX-02-624	WX-02-26	WX-02-46	WX-01-06	WX-01-08	na	na	(Alkyne enrichment) 20250418_pooled_cells_20uM_WX-02-623_624_WX-02–26_46_2hrs_then_5uM_WX-01-06_08_1hr_16plex_PPT067_S3_rep2_16th_channel_removed_renormalized	20250418_AE_PPT067_S3_acry_vs_buty_acry_alkyne_rep2
Figure 2C&D, S4A	7	1	protein-directed	16	Ramos, 22Rv1, UACC-257, U-2 OS, and Hep G2	20	2 h	WX-02-621	WX-02-622	WX-02-16	WX-02-36	WX-01-05	WX-01-07	na	na	[Alkyne enrichment] 20250421_pooled_cells_20uM_WX-02-621_622_WX-02–16_36_2hrs_then_5uM_WX-01-05_07_1hr_16plex_PPT067_S4_rep1	20250419_AE_PPT067_S4_acry_vs_buty_acry_alkyne_rep1
Figure 2C&D, S4A	7	2	protein-directed	16	Ramos, 22Rv1, UACC-257, U-2 OS, and Hep G2	20	2 h	WX-02-621	WX-02-622	WX-02-16	WX-02-36	WX-01-05	WX-01-07	na	na	[Alkyne enrichment] 20250423_pooled_cells_20uM_WX-02-621_622_WX-02–16_36_2hrs_then_5uM_WX-01-05_07_1hr_16plex_PPT067_S4_rep2	20250421_AE_PPT067_S4_acry_vs_buty_acry_alkyne_rep2
Figure 5C, S7B	8	1	protein-directed	16	22Rv1	10	2 h/4 h/8 h/12 h	na	na	na	na	WX-02-570	WX-02-571	na	na	[Time-course Alkyne enrichment] 20250407_22Rv1_10uM_WX-02-570/571_2hr_4hr_8hr_12hr_16plex_PPT074_s5	PPT074_S5_ACTMAP_time_course_2_4_8_12hr
Figure 5E	9	1	IP-MS	16	HEK293T stably expressing C-FLAG-tagged WT-ACTMAP and C132A-ACTMAP	10	3 h	WX-02-623	WX-02-624	na	na	na	na	na	na	[IP-MS] ACTMAP_OE_HEK293T_Anti_FLAG_IP_MS_10uM_WX-02_623_624_3hrs_PPT071_S1_rep2	20250323_PPT071_S2_ACTMAP_IP_MS_rep2
Figure S6E	10	1	protein-directed	16	22Rv1	1/2/5/10/20	1 h	WX-02-623	WX-02-624	na	na	WX-02-570	WX-02-571	na	na	[Alkyne enrichment] 20250213_22Rv1_1uM_2uM_5uM_10uM_20uM_WX-02-623/20uM 624_2hr_then_5uM_WX-02-570/571_1hr_16plex_PPT074_s2	20250214_AE_PPT074_S2_22Rv1_ACTMAP_WX_02_623_dosage
Figure S7D	11	1	protein-directed	16	22Rv1	na	na	na	na	na	na	WX-02-570	WX-02-571	na	na	[Time-course Alkyne enrichment] 20260419_22Rv1_10uM_WX_02_570/571_with_or_without_10uM_MG132_2hr_8hr_16plex_PPT074_S6	20260419_22Rv1_10uM_WX_02_570_571_with_or_without_10uM_MG132_2hr_8hr_16plex_PPT074_S6

## Sheet: stereoprobes
Table 2. Stereoisomeric chemoproteomic probes (stereoprobes) used in this study.
Compound name	Core	Stereoconfiguration	Stereoconfiguration (IUPAC)	Structure (SMILES)
WX-02-16	tryptoline-009-acrylamide	1	1S,3S	O=C(N1[C@@H](C2=CC=C3C(OCO3)=C2)C4=C(C[C@H]1C(NCCC)=O)C5=C(N4)C=CC=C5)C=C
WX-02-36	tryptoline-009-acrylamide	2	1R,3R	O=C(N1[C@H](C2=CC=C3C(OCO3)=C2)C4=C(C[C@@H]1C(NCCC)=O)C5=C(N4)C=CC=C5)C=C
WX-02-26	tryptoline-009-acrylamide	3	1R,3S	O=C(N1[C@H](C2=CC=C3C(OCO3)=C2)C4=C(C[C@H]1C(NCCC)=O)C5=C(N4)C=CC=C5)C=C
WX-02-46	tryptoline-009-acrylamide	4	1S,3R	O=C(N1[C@@H](C2=CC=C3C(OCO3)=C2)C4=C(C[C@@H]1C(NCCC)=O)C5=C(N4)C=CC=C5)C=C
WX-02-621	tryptoline-009-butynamide	1	1S,3S	CCCNC([C@@H]1CC2=C(NC3=C2C=CC=C3)[C@H](C4=CC=C5OCOC5=C4)N1C(C#CC)=O)=O
WX-02-622	tryptoline-009-butynamide	2	1R,3R	CCCNC([C@H]1CC2=C(NC3=C2C=CC=C3)[C@@H](C4=CC=C5OCOC5=C4)N1C(C#CC)=O)=O
WX-02-623	tryptoline-009-butynamide	3	1R,3S	CCCNC([C@@H]1CC2=C(NC3=C2C=CC=C3)[C@@H](C4=CC=C5OCOC5=C4)N1C(C#CC)=O)=O
WX-02-624	tryptoline-009-butynamide	4	1S,3R	CCCNC([C@H]1CC2=C(NC3=C2C=CC=C3)[C@H](C4=CC=C5OCOC5=C4)N1C(C#CC)=O)=O
WX-01-05	tryptoline-003-acrylamide	1	1S,3S	O=C(NCC#C)[C@H](C1)N(C(C=C)=O)[C@@H](C2=CC=C(OCO3)C3=C2)C(N4)=C1C5=C4C=CC=C5
WX-01-07	tryptoline-003-acrylamide	2	1R,3R	O=C(NCC#C)[C@@H](C1)N(C(C=C)=O)[C@H](C2=CC=C(OCO3)C3=C2)C(N4)=C1C5=C4C=CC=C5
WX-01-06	tryptoline-003-acrylamide	3	1R,3S	O=C(NCC#C)[C@H](C1)N(C(C=C)=O)[C@H](C2=CC=C(OCO3)C3=C2)C(N4)=C1C5=C4C=CC=C5
WX-01-08	tryptoline-003-acrylamide	4	1S,3R	O=C(NCC#C)[C@@H](C1)N(C(C=C)=O)[C@@H](C2=CC=C(OCO3)C3=C2)C(N4)=C1C5=C4C=CC=C5
WX-02-568	tryptoline-003-butynamide	1	1S,3S	CC#CC(N1[C@@H](CC2=C(NC3=C2C=CC=C3)[C@@H]1C4=CC=C5OCOC5=C4)C(NCC#C)=O)=O
WX-02-569	tryptoline-003-butynamide	2	1R,3R	C#CCNC([C@@H]1N(C(C#CC)=O)[C@H](C2=CC=C3C(OCO3)=C2)C4=C(C1)C5=C(N4)C=CC=C5)=O
WX-02-570	tryptoline-003-butynamide	3	1R,3S	CC#CC(N1[C@@H](CC2=C(NC3=C2C=CC=C3)[C@H]1C4=CC=C5OCOC5=C4)C(NCC#C)=O)=O
WX-02-571	tryptoline-003-butynamide	4	1S,3R	C#CCNC([C@@H]1N(C(C#CC)=O)[C@@H](C2=CC=C3C(OCO3)=C2)C4=C(C1)C5=C(N4)C=CC=C5)=O

## Sheet: liganded proteins
Table 3. Proteins stereoselectively liganded in pooled cell lines (Ramos, 22Rv1, UACC-257, U-2 OS, and Hep G2) as determined by protein- and cysteine-directed ABPP. Cysteine sites separated by a semi-colon (;) or a vertical bar (|) are located in the same tryptic peptide and different tryptic peptides, respectively. Cysteine-directed ABPP data on tryptoline acrylamides was obtained in Ramos and 2…
			Protein-directed ABPP		Cysteine-directed ABPP			Cross-competition ABPP
Protein	Uniprot ID	Description	Alkyne/Competitor stereoprobe	Stereoconfiguration	Site	Stereoprobe	Stereoconfiguration	Reactive group preference
AAED1	Q7RTV5	AAED1 Thioredoxin-like protein AAED1	WX-02-570/WX-02-623	3				butynamide
AARSD1	Q9BTE6	AARSD1 Alanyl-tRNA editing protein Aarsd1	WX-01-08/WX-02-46	4	209;210	WX-01-08, WX-02-46	4	acrylamide
ACD	Q96AP0	ACD Adrenocortical dysplasia protein homolog	WX-01-07/WX-02-36	2				acrylamide
AFMID	Q63HM1	AFMID Kynurenine formamidase	WX-01-07/WX-02-36	2				acrylamide
AGL	P35573	AGL Glycogen debranching enzyme	WX-01-06/WX-02-26, WX-02-570/WX-02-623	3	608	WX-01-06, WX-02-26	3	acrylamide
AGPS	O00116	AGPS Alkyldihydroxyacetonephosphate synthase, peroxisomal AGPS Alkyldihydroxyacetonephosphate synthase, pero...	WX-02-568/WX-02-621	1	190	WX-02-621	1	butynamide
ANKMY2	Q8IV38	ANKMY2 Ankyrin repeat and MYND domain-containing protein 2 ANKMY2 Ankyrin repeat and MYND domain-containing p...	WX-01-05/WX-02-16	1	277	WX-01-05, WX-02-16	1	acrylamide
AP3B1	O00203	AP3B1 AP-3 complex subunit beta-1	WX-02-569/WX-02-622	2				shared
AP3D1	O14617	AP3D1 AP-3 complex subunit delta-1	WX-02-571/WX-02-624	4	574	WX-02-46	4	shared
ARHGEF10L	Q9HCE6	ARHGEF10L Rho guanine nucleotide exchange factor 10-like protein ARHGEF10L Rho guanine nucleotide exchange factor 1...	WX-02-569/WX-02-622	2				butynamide
AVEN	Q9NQS1	AVEN Cell death regulator Aven	WX-02-571/WX-02-624	4	169	WX-02-624	4	shared
BAX	Q07812	BAX Apoptosis regulator BAX	WX-01-05/WX-02-16	1	126	WX-02-16	1	acrylamide
BLMH	Q13867	BLMH Bleomycin hydrolase	WX-01-05/WX-02-16	1	73;78	WX-02-16	1	acrylamide
BRAT1	Q6PJG6	BRAT1 BRCA1-associated ATM activator 1	WX-01-08/WX-02-46, WX-02-571/WX-02-624	4	28 | 54 | 673 | 696;706;711	WX-02-624, WX-01-07, WX-01-08	4, 2	shared
C19orf54	Q5BKX5	C19orf54 UPF0692 protein C19orf54	WX-02-570/WX-02-623	3	132 (site mapped by mutagenesis)			butynamide
C20orf194	Q5TEA3	C20orf194 Uncharacterized protein C20orf194	WX-02-569/WX-02-622	2				shared
CARHSP1	Q9Y2V2	CARHSP1 Calcium-regulated heat-stable protein 1	WX-02-570/WX-02-623	3				shared
CDKN1B	P46527	CDKN1B Cyclin-dependent kinase inhibitor 1B	WX-01-07/WX-02-36	2				acrylamide
CLTC	Q00610	CLTC Clathrin heavy chain 1	WX-01-05/WX-02-16	1	870	WX-01-05, WX-02-16	1	acrylamide
CMAS	Q8NFW8	CMAS N-acylneuraminate cytidylyltransferase	WX-01-06/WX-02-26	3	364	WX-01-06, WX-02-26	3	acrylamide
CPT1A	P50416	CPT1A Carnitine O-palmitoyltransferase 1, liver isoform CPT1A Carnitine O-palmitoyltransferase 1, liver is...	WX-02-570/WX-02-623	3				butynamide
DDHD2	O94830	DDHD2 Phospholipase DDHD2	WX-02-570/WX-02-623	3				butynamide
DDX49	Q9Y6V7	DDX49 Probable ATP-dependent RNA helicase DDX49	WX-02-571/WX-02-624	4	258	WX-02-624	4	butynamide
DIP2B	Q9P265	DIP2B Disco-interacting protein 2 homolog B	WX-02-568/WX-02-621	1	1019;1023	WX-02-621	1	butynamide
ECI2	O75521	ECI2 Enoyl-CoA delta isomerase 2, mitochondrial	WX-01-06/WX-02-26	3				shared
ELL2	O00472	ELL2 RNA polymerase II elongation factor ELL2	WX-01-08/WX-02-46	4				acrylamide
ELMO1	Q92556	ELMO1 Engulfment and cell motility protein 1	WX-01-05/WX-02-16	1	438	WX-01-05, WX-02-16	1	acrylamide
EP400	Q96L91	EP400 E1A-binding protein p400	WX-01-08/WX-02-46	4	1820	WX-01-08, WX-02-46	4	acrylamide
ERCC3	P19447	ERCC3 TFIIH basal transcription factor complex helicase XPB subunit ERCC3 TFIIH basal transcription factor complex hel...	WX-02-570/WX-02-623	3				butynamide
ERGIC3	Q9Y282	ERGIC3 Endoplasmic reticulum-Golgi intermediate compartment protein 3 ERGIC3 Endoplasmic reticulum-Golgi intermediate co...	WX-01-06/WX-02-26	3				acrylamide
FAM160B1	Q5W0V3	FAM160B1 Protein FAM160B1	WX-01-07/WX-02-36	2	298;304;306	WX-02-36	2	acrylamide
FAM91A1	Q658Y4	FAM91A1 Protein FAM91A1	WX-02-571/WX-02-624	4				shared
FCF1	Q9Y324	FCF1 rRNA-processing protein FCF1 homolog	WX-01-08/WX-02-46, WX-02-571/WX-02-624	4				shared
FOXA1	P55317	FOXA1 Hepatocyte nuclear factor 3-alpha	WX-01-06/WX-02-26	3	258	WX-01-06, WX-02-26	3	acrylamide
GCLC	P48506	GCLC Glutamate--cysteine ligase catalytic subunit	WX-02-571/WX-02-624	4				shared
GGNBP2	Q9H3C7	GGNBP2 Gametogenetin-binding protein 2	WX-02-571/WX-02-624	4				butynamide
GSTO1	P78417	GSTO1 Glutathione S-transferase omega-1	WX-01-05/WX-02-16	1	32	WX-01-05, WX-02-16	1	acrylamide
HACE1	Q8IYU2	HACE1 E3 ubiquitin-protein ligase HACE1	WX-01-07/WX-02-36	2				acrylamide
HELB	Q8NG08	HELB DNA helicase B	WX-02-571/WX-02-624	4				butynamide
HELLS	Q9NRZ9	HELLS Lymphoid-specific helicase	WX-02-569/WX-02-622	2	364 (site mapped by Lys-C digested MS)			butynamide
HGD	Q93099	HGD Homogentisate 1,2-dioxygenase	WX-01-07/WX-02-36	2				acrylamide
IFT22	Q9H7X7	IFT22 Intraflagellar transport protein 22 homolog	WX-01-08/WX-02-46	4				not quantified in cross-competition
IKBKAP	O95163	IKBKAP Elongator complex protein 1	WX-01-08/WX-02-46, WX-02-571/WX-02-624	4	476	WX-01-08	4	shared
IKBKB	O14920	IKBKB Inhibitor of nuclear factor kappa-B kinase subunit beta IKBKB Inhibitor of nuclear factor kappa-B kinase s...	WX-01-08/WX-02-46	4	464	WX-02-624, WX-01-08, WX-02-46	4	shared
IREB2	P48200	IREB2 Iron-responsive element-binding protein 2	WX-02-569/WX-02-622	2	618;620	WX-02-622	2	butynamide
KANSL2	Q9H9L4	KANSL2 KAT8 regulatory NSL complex subunit 2	WX-02-571/WX-02-624	4				butynamide
LACC1	Q8IV20	LACC1 Laccase domain-containing protein 1	WX-01-08/WX-02-46	4	20	WX-02-46	4	shared
LIG4	P49917	LIG4 DNA ligase 4	WX-01-05/WX-02-16	1				acrylamide
MAD2L1BP	Q15013	MAD2L1BP MAD2L1-binding protein	WX-01-08/WX-02-46	4				shared
MMS19	Q96T76	MMS19 MMS19 nucleotide excision repair protein homolog MMS19 MMS19 nucleotide excision repair protein hom...	WX-02-571/WX-02-624	4	819	WX-02-624, WX-01-08	4	butynamide
MROH1	Q8NDA8	MROH1 Maestro heat-like repeat-containing protein family member 1 MROH1 Maestro heat-like repeat-containing protein ...	WX-01-05/WX-02-16	1				acrylamide
MRPL10	Q7Z7H8	MRPL10 39S ribosomal protein L10, mitochondrial	WX-02-569/WX-02-622	2				shared
MSRB2	Q9Y3D2	MSRB2 Methionine-R-sulfoxide reductase B2, mitochondrial MSRB2 Methionine-R-sulfoxide reductase B2, mitocho...	WX-01-05/WX-02-16	1	105	WX-02-16	1	acrylamide
MT-ND5	P03915	MT-ND5 NADH-ubiquinone oxidoreductase chain 5	WX-01-06/WX-02-26	3				shared
MTA3	Q9BTC8	MTA3 Metastasis-associated protein MTA3	WX-01-08/WX-02-46, WX-02-571/WX-02-624	4	532	WX-02-624, WX-01-08, WX-02-46	4	shared
MTMR12	Q9C0I1	MTMR12 Myotubularin-related protein 12	WX-01-06/WX-02-26	3	152	WX-02-26	3	acrylamide
MTMR3	Q13615	MTMR3 Myotubularin-related protein 3	WX-02-571/WX-02-624	4				butynamide
MTMR9	Q96QG7	MTMR9 Myotubularin-related protein 9	WX-01-07/WX-02-36	2				acrylamide
MUL1	Q969V5	MUL1 Mitochondrial ubiquitin ligase activator of NFKB 1 MUL1 Mitochondrial ubiquitin ligase activator of N...	WX-02-571/WX-02-624	4				shared
MVD	P53602	MVD Diphosphomevalonate decarboxylase	WX-01-07/WX-02-36	2	386	WX-01-07, WX-02-36	2	acrylamide
MYO1G	B0I1T2	MYO1G Unconventional myosin-Ig	WX-01-06/WX-02-26	3				acrylamide
NBEAL1	Q6ZS30	NBEAL1 Neurobeachin-like protein 1	WX-02-570/WX-02-623	3				shared
NCAPD2	Q15021	NCAPD2 Condensin complex subunit 1	WX-01-08/WX-02-46	4	439 | 766;767	WX-01-05, WX-01-08, WX-02-16, WX-02-46	1, 4	acrylamide
NCAPD3	P42695	NCAPD3 Condensin-2 complex subunit D3	WX-02-570/WX-02-623	3				shared
NCAPG2	Q86XI2	NCAPG2 Condensin-2 complex subunit G2	WX-02-571/WX-02-624	4	564	WX-02-624	4	shared
NCEH1	Q6PIU2	NCEH1 Neutral cholesterol ester hydrolase 1	WX-02-570/WX-02-623	3				butynamide
NFU1	Q9UMS0	NFU1 NFU1 iron-sulfur cluster scaffold homolog, mitochondrial NFU1 NFU1 iron-sulfur cluster scaffold homolog, mi...	WX-01-08/WX-02-46, WX-02-571/WX-02-624	4	210;213	WX-02-624, WX-01-08, WX-02-46	4	shared
NOP16	Q9Y3C1	NOP16 Nucleolar protein 16	WX-01-05/WX-02-16, WX-02-569/WX-02-622	1, 2	36	WX-01-05, WX-02-16	1	inconclusive
NPEPL1	Q8NDH3	NPEPL1 Probable aminopeptidase NPEPL1	WX-01-07/WX-02-36	2				acrylamide
NPRL3	Q12980	NPRL3 Nitrogen permease regulator 3-like protein	WX-01-08/WX-02-46	4				shared
NUDT16L1	Q9BRJ7	NUDT16L1 Protein syndesmos	WX-02-571/WX-02-624	4	88	WX-02-624, WX-02-16	4, 1	butynamide
NUDT8	Q8WV74	NUDT8 Nucleoside diphosphate-linked moiety X motif 8 NUDT8 Nucleoside diphosphate-linked moiety X motif...	WX-02-568/WX-02-621	1				shared
NUGGC	Q68CJ6	NUGGC Nuclear GTPase SLIP-GC	WX-01-08/WX-02-46	4	628	WX-01-08, WX-02-46	4	acrylamide
P3H4	Q92791	P3H4 Synaptonemal complex protein SC65	WX-01-08/WX-02-46	4				acrylamide
PALLD	Q8WX93	PALLD Palladin	WX-02-571/WX-02-624	4	964	WX-02-624	4	butynamide
PDS5A	Q29RF7	PDS5A Sister chromatid cohesion protein PDS5 homolog A PDS5A Sister chromatid cohesion protein PDS5 homol...	WX-01-08/WX-02-46, WX-02-571/WX-02-624	4	532	WX-02-624, WX-01-08, WX-02-46	4	shared
PEX3	P56589	PEX3 Peroxisomal biogenesis factor 3	WX-01-08/WX-02-46	4	235;251	WX-02-624, WX-01-08, WX-02-46	4	acrylamide
PFKP	Q01813	PFKP ATP-dependent 6-phosphofructokinase, platelet type PFKP ATP-dependent 6-phosphofructokinase, platelet...	WX-01-06/WX-02-26	3				acrylamide
PIKFYVE	Q9Y2I7	PIKFYVE 1-phosphatidylinositol 3-phosphate 5-kinase PIKFYVE 1-phosphatidylinositol 3-phosphate 5-kinas...	WX-01-05/WX-02-16, WX-02-570/WX-02-623	1, 3				inconclusive
PLA2G4A	P47712	PLA2G4A Cytosolic phospholipase A2	WX-01-07/WX-02-36	2	726	WX-02-36	2	acrylamide
PLEK	P08567	PLEK Pleckstrin	WX-01-06/WX-02-26	3	250	WX-01-06, WX-02-26	3	acrylamide
PLXNB2	O15031	PLXNB2 Plexin-B2	WX-01-07/WX-02-36	2	1408 | 1504;1506	WX-01-07, WX-01-08, WX-02-36, WX-02-46	2, 4	acrylamide
PRAF2	O60831	PRAF2 PRA1 family protein 2	WX-01-08/WX-02-46	4				shared
PTGR2	Q8N8N7	PTGR2 Prostaglandin reductase 2	WX-01-05/WX-02-16	1				shared
RALGAPA1	Q6GYQ0	RALGAPA1 Ral GTPase-activating protein subunit alpha-1 RALGAPA1 Ral GTPase-activating protein subunit alp...	WX-01-07/WX-02-36	2				shared
RASGRP2	Q7LDG7	RASGRP2 RAS guanyl-releasing protein 2	WX-01-08/WX-02-46	4				shared
RBL2	Q08999	RBL2 Retinoblastoma-like protein 2	WX-01-07/WX-02-36, WX-02-569/WX-02-622	2	579	WX-02-624	4	shared
RBM47	A0AV96	RBM47 RNA-binding protein 47	WX-01-06/WX-02-26	3	145;146;151	WX-01-06, WX-02-26	3	acrylamide
REPS2	Q8NFH8	REPS2 RalBP1-associated Eps domain-containing protein 2 REPS2 RalBP1-associated Eps domain-containing prot...	WX-02-570/WX-02-623	3				butynamide
RNASEL	Q05823	RNASEL 2-5A-dependent ribonuclease	WX-02-571/WX-02-624	4				butynamide
RNF14	Q9UBS8	RNF14 E3 ubiquitin-protein ligase RNF14	WX-02-571/WX-02-624	4				butynamide
RPS6KA4	O75676	RPS6KA4 Ribosomal protein S6 kinase alpha-4	WX-01-08/WX-02-46	4	257	WX-02-46	4	acrylamide
RPUSD2	Q8IZ73	RPUSD2 RNA pseudouridylate synthase domain-containing protein 2 RPUSD2 RNA pseudouridylate synthase domain-contain...	WX-01-08/WX-02-46	4				acrylamide
RTTN	Q86VV8	RTTN Rotatin	WX-02-568/WX-02-621	1				butynamide
SARM1	Q6SZW1	SARM1 Sterile alpha and TIR motif-containing protein 1 SARM1 Sterile alpha and TIR motif-containing prote...	WX-01-07/WX-02-36	2	311	WX-01-07, WX-02-36	2	acrylamide
SEPHS2	Q99611	SEPHS2 Selenide, water dikinase 2	WX-02-568/WX-02-621	1				butynamide
SF3B1	O75533	SF3B1 Splicing factor 3B subunit 1	WX-01-06/WX-02-26	3				acrylamide
SH3GLB1	Q9Y371	SH3GLB1 Endophilin-B1	WX-01-08/WX-02-46	4				acrylamide
SIN3B	O75182	SIN3B Paired amphipathic helix protein Sin3b	WX-01-05/WX-02-16	1				acrylamide
SLC1A4	P43007	SLC1A4 Neutral amino acid transporter A	WX-01-08/WX-02-46, WX-02-571/WX-02-624	4				shared
SLC26A2	P50443	SLC26A2 Sulfate transporter	WX-01-07/WX-02-36	2				acrylamide
SLC29A1	Q99808	SLC29A1 Equilibrative nucleoside transporter 1	WX-01-05/WX-02-16	1				acrylamide
SMAD3	P84022	SMAD3 Mothers against decapentaplegic homolog 3	WX-01-08/WX-02-46	4				shared
SMPD3	Q9NY59	SMPD3 Sphingomyelin phosphodiesterase 3	WX-01-08/WX-02-46	4				acrylamide
SNX8	Q9Y5X2	SNX8 Sorting nexin-8	WX-01-07/WX-02-36	2	192;200	WX-02-622, WX-02-36	2	acrylamide
SOS1	Q07889	SOS1 Son of sevenless homolog 1	WX-01-06/WX-02-26	3				shared
SPATA5	Q8NB90	SPATA5 Spermatogenesis-associated protein 5	WX-02-570/WX-02-623	3				shared
STK39	Q9UEW8	STK39 STE20/SPS1-related proline-alanine-rich protein kinase STK39 STE20/SPS1-related proline-alanine-rich prot...	WX-01-05/WX-02-16	1				acrylamide
TARBP1	Q13395	TARBP1 Probable methyltransferase TARBP1	WX-01-06/WX-02-26, WX-02-570/WX-02-623	3				shared
TBC1D2B	Q9UPU7	TBC1D2B TBC1 domain family member 2B	WX-01-07/WX-02-36, WX-02-569/WX-02-622	2	726	WX-02-622, WX-02-36	2	shared
TBCK	Q8TEA7	TBCK TBC domain-containing protein kinase-like protein TBCK TBC domain-containing protein kinase-like pro...	WX-01-06/WX-02-26	3	702	WX-02-26	3	acrylamide
TMX1	Q9H3N1	TMX1 Thioredoxin-related transmembrane protein 1	WX-01-05/WX-02-16	1				acrylamide
TMX4	Q9H1E5	TMX4 Thioredoxin-related transmembrane protein 4	WX-01-05/WX-02-16	1				acrylamide
TOE1	Q96GM8	TOE1 Target of EGR1 protein 1	WX-02-569/WX-02-622	2	80	WX-01-07, WX-02-36	2	shared
TRAPPC9	Q96Q05	TRAPPC9 Trafficking protein particle complex subunit 9 TRAPPC9 Trafficking protein particle complex subun...	WX-02-570/WX-02-623	3	800	WX-02-623	3	shared
TRIM13	O60858	TRIM13 E3 ubiquitin-protein ligase TRIM13	WX-01-08/WX-02-46	4				acrylamide
TRMT61A	Q96FX7	TRMT61A tRNA (adenine(58)-N(1))-methyltransferase catalytic subunit TRMT61A TRMT61A tRNA (adenine(58)-N(1))-methyltransferase ...	WX-01-08/WX-02-46, WX-02-569/WX-02-622	2, 4	204;209	WX-02-622, WX-01-08	2, 4	inconclusive
TRMU	O75648	TRMU Mitochondrial tRNA-specific 2-thiouridylase 1 TRMU Mitochondrial tRNA-specific 2-thiouridylase 1...	WX-02-571/WX-02-624	4				shared
TSEN54	Q7Z6J9	TSEN54 tRNA-splicing endonuclease subunit Sen54	WX-02-571/WX-02-624	4				butynamide
TTC3	P53804	TTC3 E3 ubiquitin-protein ligase TTC3	WX-02-568/WX-02-621	1				butynamide
TXNRD1	Q16881	TXNRD1 Thioredoxin reductase 1, cytoplasmic	WX-02-570/WX-02-623	3				not quantified in cross-competition
TXNRD3	H0YBQ0	TXNRD3 Thioredoxin reductase 3	WX-01-08/WX-02-46	4	225	WX-02-46	4	shared
TYMS	P04818	TYMS Thymidylate synthase	WX-01-07/WX-02-36	2	195;199;210	WX-01-07, WX-02-36	2	acrylamide
UACA	Q9BZF9	UACA Uveal autoantigen with coiled-coil domains and ankyrin repeats UACA Uveal autoantigen with coiled-coil domains an...	WX-01-08/WX-02-46	4				acrylamide
UNC13D	Q70J99	UNC13D Protein unc-13 homolog D	WX-01-07/WX-02-36, WX-02-569/WX-02-622	2				acrylamide
UQCRC1	P31930	UQCRC1 Cytochrome b-c1 complex subunit 1, mitochondrial UQCRC1 Cytochrome b-c1 complex subunit 1, mitochon...	WX-01-07/WX-02-36, WX-02-569/WX-02-622	2				shared
URB2	Q14146	URB2 Unhealthy ribosome biogenesis protein 2 homolog URB2 Unhealthy ribosome biogenesis protein 2 homol...	WX-01-08/WX-02-46	4				acrylamide
UVRAG	Q9P2Y5	UVRAG UV radiation resistance-associated gene protein UVRAG UV radiation resistance-associated gene prot...	WX-01-08/WX-02-46, WX-02-571/WX-02-624	4	239	WX-02-624, WX-01-08, WX-02-46	4	shared
VPS13A	Q96RL7	VPS13A Vacuolar protein sorting-associated protein 13A VPS13A Vacuolar protein sorting-associated protein...	WX-01-06/WX-02-26	3				acrylamide
VWA9	Q96SY0	VWA9 von Willebrand factor A domain-containing protein 9 VWA9 von Willebrand factor A domain-containing pro...	WX-01-08/WX-02-46, WX-02-571/WX-02-624	4	193	WX-02-624	4	inconclusive
XAB2	Q9HCS7	XAB2 Pre-mRNA-splicing factor SYF1	WX-01-08/WX-02-46	4				acrylamide
ZER1	Q7Z7L7	ZER1 Protein zer-1 homolog	WX-01-05/WX-02-16	1				acrylamide
ZMYM1	Q5SVZ6	ZMYM1 Zinc finger MYM-type protein 1	WX-02-568/WX-02-621	1	982;989	WX-02-621, WX-01-05, WX-02-16	1	shared
CEP85	Q6P2H3	CEP85 Centrosomal protein of 85 kDa			281;286	WX-02-624	4	not quantified in cross-competition
NDC80	O14777	NDC80 Kinetochore protein NDC80 homolog			449	WX-02-622	2	not quantified in cross-competition
SYNE2	Q8WXH0	SYNE2 Nesprin-2			1151	WX-02-624	4	not quantified in cross-competition
THNSL1	Q8IYQ7	THNSL1 Threonine synthase-like 1			277	WX-02-624, WX-01-08, WX-02-46	4	not quantified in cross-competition
TNFAIP3	P21580	TNFAIP3 Tumor necrosis factor alpha-induced protein 3 TNFAIP3 Tumor necrosis factor alpha-induced protei...			54;57	WX-02-624	4	not quantified in cross-competition
ZZEF1	O43149	ZZEF1 Zinc finger ZZ-type and EF-hand domain-containing protein 1 ZZEF1 Zinc finger ZZ-type and EF-hand domain-conta...			1259	WX-02-624	4	not quantified in cross-competition

## Sheet: protein-directed ABPP
Table 4. Proteins stereoselectively liganded in pooled cell lines (Ramos, 22Rv1, UACC-257, U-2 OS, and Hep G2) after in situ treatment with competitor stereoprobes (20 µM, 2 h) followed by alkyne stereoprobes (5 µM, 1 h), as determined by protein-directed ABPP. Proteins listed verify enrichment enantioselectivity > 3-fold, variability (SD/mean) <= 30% for the listed stereoprobe, quantification in…
			Protein-directed ABPP							Cysteine-directed ABPP
Protein	Uniprot ID	Description	Spec. Counts	Variability (%)	Enrichment (%)	Fold-stereoselectivity	Alkyne stereoprobe	Reactive Group	Competition (%)	Mapped residues	Stereoprobe
AAED1	Q7RTV5	AAED1 Thioredoxin-like protein AAED1	4.5	27	54.1	6.8	WX-02-570	butynamide	96.4
AARSD1	Q9BTE6	AARSD1 Alanyl-tRNA editing protein Aarsd1	22	7	77.2	7.7	WX-01-08	acrylamide	72.4	209;210	WX-02-46 | WX-01-08
ACD	Q96AP0	ACD Adrenocortical dysplasia protein homolog	7	11	35.9	3.7	WX-01-07	acrylamide	54.4
AFMID	Q63HM1	AFMID Kynurenine formamidase	5	12	91.8	39.7	WX-01-07	acrylamide	97.2
AGL	P35573	AGL Glycogen debranching enzyme	128.5	9	78.5	8.2	WX-01-06	acrylamide	89.6	608	WX-02-26 | WX-01-06
AGL	P35573	AGL Glycogen debranching enzyme	79	12	80.9	12.1	WX-02-570	butynamide	50
AGPS	O00116	AGPS Alkyldihydroxyacetonephosphate synthase, peroxisomal AGPS Alkyldihydroxyacetonephosphate synthase, pero...	31	26	77	14.4	WX-02-568	butynamide	81.6	190	WX-02-621
ANKMY2	Q8IV38	ANKMY2 Ankyrin repeat and MYND domain-containing protein 2 ANKMY2 Ankyrin repeat and MYND domain-containing p...	18	7	75.1	19.5	WX-01-05	acrylamide	81.6	277	WX-02-16 | WX-01-05
AP3B1	O00203	AP3B1 AP-3 complex subunit beta-1	42.5	15	82.4	13.1	WX-02-569	butynamide	58.4
AP3D1	O14617	AP3D1 AP-3 complex subunit delta-1	30.5	11	62.4	5.3	WX-02-571	butynamide	52
ARHGEF10L	Q9HCE6	ARHGEF10L Rho guanine nucleotide exchange factor 10-like protein ARHGEF10L Rho guanine nucleotide exchange factor 1...	5	17	67.3	6.2	WX-02-569	butynamide	68.5
AVEN	Q9NQS1	AVEN Cell death regulator Aven	14	14	47.6	3.5	WX-02-571	butynamide	52.4	169	WX-02-624
BAX	Q07812	BAX Apoptosis regulator BAX	24.5	5	73.1	6.8	WX-01-05	acrylamide	92.8	126	WX-02-16
BLMH	Q13867	BLMH Bleomycin hydrolase	13	9	70.2	7.5	WX-01-05	acrylamide	63.5	73;78	WX-02-16
BRAT1	Q6PJG6	BRAT1 BRCA1-associated ATM activator 1	109	7	50.9	3.7	WX-01-08	acrylamide	75.5	28 | 54	WX-01-08
BRAT1	Q6PJG6	BRAT1 BRCA1-associated ATM activator 1	65	13	44.9	3.5	WX-02-571	butynamide	60.6	28 | 54 | 673	WX-02-624
C19orf54	Q5BKX5	C19orf54 UPF0692 protein C19orf54	7	9	80.4	12	WX-02-570	butynamide	90.1
C20orf194	Q5TEA3	C20orf194 Uncharacterized protein C20orf194	5	9	68	12.1	WX-02-569	butynamide	87.7
CARHSP1	Q9Y2V2	CARHSP1 Calcium-regulated heat-stable protein 1	16.5	10	59.1	9	WX-02-570	butynamide	59.5
CDKN1B	P46527	CDKN1B Cyclin-dependent kinase inhibitor 1B	5.5	15	63.5	7.6	WX-01-07	acrylamide	76
CLTC	Q00610	CLTC Clathrin heavy chain 1	310.5	7	67.2	4	WX-01-05	acrylamide	81.7	870	WX-02-16 | WX-01-05
CMAS	Q8NFW8	CMAS N-acylneuraminate cytidylyltransferase	39	11	79.5	8.2	WX-01-06	acrylamide	65.5	364	WX-01-06 | WX-02-26
CPT1A	P50416	CPT1A Carnitine O-palmitoyltransferase 1, liver isoform CPT1A Carnitine O-palmitoyltransferase 1, liver is...	54.5	13	49.9	4	WX-02-570	butynamide	71.6
DDHD2	O94830	DDHD2 Phospholipase DDHD2	5	10	71.9	5.8	WX-02-570	butynamide	55
DDX49	Q9Y6V7	DDX49 Probable ATP-dependent RNA helicase DDX49	8	7	76.2	11.4	WX-02-571	butynamide	66.3	258	WX-02-624
DIP2B	Q9P265	DIP2B Disco-interacting protein 2 homolog B	42	30	67.8	4.4	WX-02-568	butynamide	64.6	1019;1023	WX-02-621
ECI2	O75521	ECI2 Enoyl-CoA delta isomerase 2, mitochondrial	22.5	13	77.7	6.9	WX-01-06	acrylamide	60.9
ELL2	O00472	ELL2 RNA polymerase II elongation factor ELL2	7.5	6	69.8	4.5	WX-01-08	acrylamide	52.5
ELMO1	Q92556	ELMO1 Engulfment and cell motility protein 1	40	7	43.9	6.4	WX-01-05	acrylamide	77.6	438	WX-02-16 | WX-01-05
EP400	Q96L91	EP400 E1A-binding protein p400	26.5	6	61.1	3.5	WX-01-08	acrylamide	52	1820	WX-02-46 | WX-01-08
ERCC3	P19447	ERCC3 TFIIH basal transcription factor complex helicase XPB subunit ERCC3 TFIIH basal transcription factor complex hel...	13.5	16	83.8	12.3	WX-02-570	butynamide	73.9
ERGIC3	Q9Y282	ERGIC3 Endoplasmic reticulum-Golgi intermediate compartment protein 3 ERGIC3 Endoplasmic reticulum-Golgi intermediate co...	22	14	56.4	3.2	WX-01-06	acrylamide	80
FAM160B1	Q5W0V3	FAM160B1 Protein FAM160B1	10	12	56.4	3.6	WX-01-07	acrylamide	51.2	298;304;306	WX-02-36
FAM91A1	Q658Y4	FAM91A1 Protein FAM91A1	33	10	84.3	11.4	WX-02-571	butynamide	77.6
FCF1	Q9Y324	FCF1 rRNA-processing protein FCF1 homolog	13.5	6	75.3	26	WX-01-08	acrylamide	90.6
FCF1	Q9Y324	FCF1 rRNA-processing protein FCF1 homolog	14	11	82.7	14.3	WX-02-571	butynamide	88.3
FOXA1	P55317	FOXA1 Hepatocyte nuclear factor 3-alpha	12.5	9	81.1	10.1	WX-01-06	acrylamide	61.8	258	WX-01-06 | WX-02-26
GCLC	P48506	GCLC Glutamate--cysteine ligase catalytic subunit	48.5	14	65.8	3.6	WX-02-571	butynamide	65.8
GGNBP2	Q9H3C7	GGNBP2 Gametogenetin-binding protein 2	6	18	60.5	3.1	WX-02-571	butynamide	59
GSTO1	P78417	GSTO1 Glutathione S-transferase omega-1	67	4	66.9	3.1	WX-01-05	acrylamide	90.4	32	WX-02-16 | WX-01-05
HACE1	Q8IYU2	HACE1 E3 ubiquitin-protein ligase HACE1	3.5	19	46.4	5.5	WX-01-07	acrylamide	60.9
HELB	Q8NG08	HELB DNA helicase B	14.5	12	59	7.5	WX-02-571	butynamide	88.4
HELLS	Q9NRZ9	HELLS Lymphoid-specific helicase	139	7	53.6	7.3	WX-02-569	butynamide	90
HGD	Q93099	HGD Homogentisate 1,2-dioxygenase	23.5	16	61.8	6.6	WX-01-07	acrylamide	84.6
IFT22	Q9H7X7	IFT22 Intraflagellar transport protein 22 homolog	3.5	16	77.8	9.4	WX-01-08	acrylamide	88
IKBKAP	O95163	IKBKAP Elongator complex protein 1	67	11	73.1	4.8	WX-01-08	acrylamide	74.5	476	WX-01-08
IKBKAP	O95163	IKBKAP Elongator complex protein 1	44	9	68.3	5.6	WX-02-571	butynamide	50.4
IKBKB	O14920	IKBKB Inhibitor of nuclear factor kappa-B kinase subunit beta IKBKB Inhibitor of nuclear factor kappa-B kinase s...	37.5	7	76.1	6.7	WX-01-08	acrylamide	83.8	464	WX-02-46 | WX-01-08
IREB2	P48200	IREB2 Iron-responsive element-binding protein 2	56.5	10	55.1	4.9	WX-02-569	butynamide	58	618;620	WX-02-622
KANSL2	Q9H9L4	KANSL2 KAT8 regulatory NSL complex subunit 2	4	15	68.5	5.6	WX-02-571	butynamide	65.9
LACC1	Q8IV20	LACC1 Laccase domain-containing protein 1	3	12	78.7	4.7	WX-01-08	acrylamide	94.7	20	WX-02-46
LIG4	P49917	LIG4 DNA ligase 4	8.5	5	60.4	3.4	WX-01-05	acrylamide	52
MAD2L1BP	Q15013	MAD2L1BP MAD2L1-binding protein	4.5	10	72.4	4.7	WX-01-08	acrylamide	66.6
MMS19	Q96T76	MMS19 MMS19 nucleotide excision repair protein homolog MMS19 MMS19 nucleotide excision repair protein hom...	81.5	10	80.8	12.6	WX-02-571	butynamide	93.3	819	WX-02-624
MROH1	Q8NDA8	MROH1 Maestro heat-like repeat-containing protein family member 1 MROH1 Maestro heat-like repeat-containing protein ...	25	6	45.1	4	WX-01-05	acrylamide	66.1
MRPL10	Q7Z7H8	MRPL10 39S ribosomal protein L10, mitochondrial	10	21	73.8	6.2	WX-02-569	butynamide	65.5
MSRB2	Q9Y3D2	MSRB2 Methionine-R-sulfoxide reductase B2, mitochondrial MSRB2 Methionine-R-sulfoxide reductase B2, mitocho...	14	6	57.4	6.9	WX-01-05	acrylamide	87.5	105	WX-02-16
MT-ND5	P03915	MT-ND5 NADH-ubiquinone oxidoreductase chain 5	8.5	11	45	3.3	WX-01-06	acrylamide	89.1
MTA3	Q9BTC8	MTA3 Metastasis-associated protein MTA3	14.5	7	73	5.4	WX-01-08	acrylamide	82	532	WX-02-46 | WX-01-08
MTA3	Q9BTC8	MTA3 Metastasis-associated protein MTA3	18.5	12	68.8	6.1	WX-02-571	butynamide	91.6	532	WX-02-624
MTMR12	Q9C0I1	MTMR12 Myotubularin-related protein 12	53.5	7	60.3	3.8	WX-01-06	acrylamide	85.5	152	WX-02-26
MTMR3	Q13615	MTMR3 Myotubularin-related protein 3	11.5	10	53.2	3.1	WX-02-571	butynamide	70.3
MTMR9	Q96QG7	MTMR9 Myotubularin-related protein 9	6.5	15	81.5	34.1	WX-01-07	acrylamide	78.3
MUL1	Q969V5	MUL1 Mitochondrial ubiquitin ligase activator of NFKB 1 MUL1 Mitochondrial ubiquitin ligase activator of N...	10	9	73.3	5.1	WX-02-571	butynamide	86
MVD	P53602	MVD Diphosphomevalonate decarboxylase	37	19	70.3	10	WX-01-07	acrylamide	60.3	386	WX-02-36 | WX-01-07
MYO1G	B0I1T2	MYO1G Unconventional myosin-Ig	29.5	13	84.3	12.1	WX-01-06	acrylamide	90.7
NBEAL1	Q6ZS30	NBEAL1 Neurobeachin-like protein 1	5	17	68.6	5.2	WX-02-570	butynamide	84.1
NCAPD2	Q15021	NCAPD2 Condensin complex subunit 1	247	6	56.4	4.2	WX-01-08	acrylamide	73.8	766;767	WX-02-46 | WX-01-08
NCAPD3	P42695	NCAPD3 Condensin-2 complex subunit D3	49	13	57.7	3.2	WX-02-570	butynamide	70.8
NCAPG2	Q86XI2	NCAPG2 Condensin-2 complex subunit G2	57	9	64.6	3.5	WX-02-571	butynamide	88.1	564	WX-02-624
NCEH1	Q6PIU2	NCEH1 Neutral cholesterol ester hydrolase 1	20	14	57.4	6	WX-02-570	butynamide	85.4
NFU1	Q9UMS0	NFU1 NFU1 iron-sulfur cluster scaffold homolog, mitochondrial NFU1 NFU1 iron-sulfur cluster scaffold homolog, mi...	23	5	80.7	8.4	WX-01-08	acrylamide	90.9	210;213	WX-02-46 | WX-01-08
NFU1	Q9UMS0	NFU1 NFU1 iron-sulfur cluster scaffold homolog, mitochondrial NFU1 NFU1 iron-sulfur cluster scaffold homolog, mi...	14.5	8	67.2	4.8	WX-02-571	butynamide	60.4	210;213	WX-02-624
NOP16	Q9Y3C1	NOP16 Nucleolar protein 16	18	8	74.9	6.4	WX-01-05	acrylamide	74.5	36	WX-01-05 | WX-02-16
NOP16	Q9Y3C1	NOP16 Nucleolar protein 16	12	18	67.3	8.5	WX-02-569	butynamide	63.5
NPEPL1	Q8NDH3	NPEPL1 Probable aminopeptidase NPEPL1	9	8	67.8	9.6	WX-01-07	acrylamide	61.4
NPRL3	Q12980	NPRL3 Nitrogen permease regulator 3-like protein	12.5	8	77.6	8	WX-01-08	acrylamide	85
NUDT16L1	Q9BRJ7	NUDT16L1 Protein syndesmos	16	9	50.8	3.9	WX-02-571	butynamide	53.3	88	WX-02-624
NUDT8	Q8WV74	NUDT8 Nucleoside diphosphate-linked moiety X motif 8 NUDT8 Nucleoside diphosphate-linked moiety X motif...	14.5	24	62.2	6.6	WX-02-568	butynamide	87.2
NUGGC	Q68CJ6	NUGGC Nuclear GTPase SLIP-GC	21.5	6	63.1	4	WX-01-08	acrylamide	75.2	628	WX-02-46 | WX-01-08
P3H4	Q92791	P3H4 Synaptonemal complex protein SC65	7.5	11	78.9	8.2	WX-01-08	acrylamide	83.5
PALLD	Q8WX93	PALLD Palladin	35	15	59.9	3.8	WX-02-571	butynamide	72.1	964	WX-02-624
PDS5A	Q29RF7	PDS5A Sister chromatid cohesion protein PDS5 homolog A PDS5A Sister chromatid cohesion protein PDS5 homol...	225.5	6	86.6	13.2	WX-01-08	acrylamide	88.3	532	WX-01-08 | WX-02-46
PDS5A	Q29RF7	PDS5A Sister chromatid cohesion protein PDS5 homolog A PDS5A Sister chromatid cohesion protein PDS5 homol...	265	10	92.8	28.8	WX-02-571	butynamide	94.8	532	WX-02-624
PEX3	P56589	PEX3 Peroxisomal biogenesis factor 3	22	10	87.6	13.8	WX-01-08	acrylamide	93.8	235;251	WX-02-46 | WX-01-08
PFKP	Q01813	PFKP ATP-dependent 6-phosphofructokinase, platelet type PFKP ATP-dependent 6-phosphofructokinase, platelet...	74.5	11	68.7	5	WX-01-06	acrylamide	61.5
PIKFYVE	Q9Y2I7	PIKFYVE 1-phosphatidylinositol 3-phosphate 5-kinase PIKFYVE 1-phosphatidylinositol 3-phosphate 5-kinas...	27	6	45.1	3.4	WX-01-05	acrylamide	64
PIKFYVE	Q9Y2I7	PIKFYVE 1-phosphatidylinositol 3-phosphate 5-kinase PIKFYVE 1-phosphatidylinositol 3-phosphate 5-kinas...	20.5	17	54.8	6.2	WX-02-570	butynamide	71.5
PLA2G4A	P47712	PLA2G4A Cytosolic phospholipase A2	26	10	73.6	30.4	WX-01-07	acrylamide	96.2	726	WX-02-36
PLEK	P08567	PLEK Pleckstrin	22	8	89	20.4	WX-01-06	acrylamide	92.4	250	WX-01-06 | WX-02-26
PLXNB2	O15031	PLXNB2 Plexin-B2	24.5	10	76.6	17.2	WX-01-07	acrylamide	73.8	1504;1506	WX-01-07 | WX-02-36
PRAF2	O60831	PRAF2 PRA1 family protein 2	23	8	62.1	3.5	WX-01-08	acrylamide	73.6
PTGR2	Q8N8N7	PTGR2 Prostaglandin reductase 2	3.5	11	56.4	11.6	WX-01-05	acrylamide	87.1
RALGAPA1	Q6GYQ0	RALGAPA1 Ral GTPase-activating protein subunit alpha-1 RALGAPA1 Ral GTPase-activating protein subunit alp...	29	13	39.1	3.8	WX-01-07	acrylamide	69.6
RASGRP2	Q7LDG7	RASGRP2 RAS guanyl-releasing protein 2	2.5	8	61.5	3.4	WX-01-08	acrylamide	75
RBL2	Q08999	RBL2 Retinoblastoma-like protein 2	12.5	8	39.6	3	WX-01-07	acrylamide	70.1
RBL2	Q08999	RBL2 Retinoblastoma-like protein 2	6	7	45.1	3.2	WX-02-569	butynamide	71.1
RBM47	A0AV96	RBM47 RNA-binding protein 47	27.5	7	73.4	6.1	WX-01-06	acrylamide	72	145;146;151	WX-02-26 | WX-01-06
REPS2	Q8NFH8	REPS2 RalBP1-associated Eps domain-containing protein 2 REPS2 RalBP1-associated Eps domain-containing prot...	2.5	18	77.8	8.7	WX-02-570	butynamide	59
RNASEL	Q05823	RNASEL 2-5A-dependent ribonuclease	7.5	9	69.3	8.6	WX-02-571	butynamide	68.8
RNF14	Q9UBS8	RNF14 E3 ubiquitin-protein ligase RNF14	4	8	62.7	7.2	WX-02-571	butynamide	60
RPS6KA4	O75676	RPS6KA4 Ribosomal protein S6 kinase alpha-4	10	16	65.9	3.5	WX-01-08	acrylamide	57.9	257	WX-02-46
RPUSD2	Q8IZ73	RPUSD2 RNA pseudouridylate synthase domain-containing protein 2 RPUSD2 RNA pseudouridylate synthase domain-contain...	14.5	9	50.7	3.3	WX-01-08	acrylamide	50.2
RTTN	Q86VV8	RTTN Rotatin	6.5	29	58.6	5.6	WX-02-568	butynamide	53.6
SARM1	Q6SZW1	SARM1 Sterile alpha and TIR motif-containing protein 1 SARM1 Sterile alpha and TIR motif-containing prote...	40	12	63.2	5	WX-01-07	acrylamide	84.5	311	WX-02-36 | WX-01-07
SEPHS2	Q99611	SEPHS2 Selenide, water dikinase 2	6.5	30	48.1	3.3	WX-02-568	butynamide	74.1
SF3B1	O75533	SF3B1 Splicing factor 3B subunit 1	331	8	80.1	19.2	WX-01-06	acrylamide	87.3
SH3GLB1	Q9Y371	SH3GLB1 Endophilin-B1	25	7	76	4.8	WX-01-08	acrylamide	56.9
SIN3B	O75182	SIN3B Paired amphipathic helix protein Sin3b	33.5	6	51	5.3	WX-01-05	acrylamide	75.4
SLC1A4	P43007	SLC1A4 Neutral amino acid transporter A	22	9	63.6	3.7	WX-01-08	acrylamide	51.3
SLC1A4	P43007	SLC1A4 Neutral amino acid transporter A	37	9	92.5	23.3	WX-02-571	butynamide	89.1
SLC26A2	P50443	SLC26A2 Sulfate transporter	4.5	13	51.6	7.5	WX-01-07	acrylamide	82.4
SLC29A1	Q99808	SLC29A1 Equilibrative nucleoside transporter 1	18	5	66.6	4	WX-01-05	acrylamide	87.3
SMAD3	P84022	SMAD3 Mothers against decapentaplegic homolog 3	5	5	78.6	6.3	WX-01-08	acrylamide	80.9
SMPD3	Q9NY59	SMPD3 Sphingomyelin phosphodiesterase 3	2.5	17	66.8	4.1	WX-01-08	acrylamide	83
SNX8	Q9Y5X2	SNX8 Sorting nexin-8	61.5	15	43.6	3.5	WX-01-07	acrylamide	64.7	192;200	WX-02-36
SOS1	Q07889	SOS1 Son of sevenless homolog 1	16.5	8	60	4.9	WX-01-06	acrylamide	85.4
SPATA5	Q8NB90	SPATA5 Spermatogenesis-associated protein 5	9	11	64.2	4.3	WX-02-570	butynamide	64.8
STK39	Q9UEW8	STK39 STE20/SPS1-related proline-alanine-rich protein kinase STK39 STE20/SPS1-related proline-alanine-rich prot...	35	11	43	5.2	WX-01-05	acrylamide	72.8
TARBP1	Q13395	TARBP1 Probable methyltransferase TARBP1	27	8	52.7	3.2	WX-01-06	acrylamide	84.2
TARBP1	Q13395	TARBP1 Probable methyltransferase TARBP1	28.5	19	63.7	6.9	WX-02-570	butynamide	87.7
TBC1D2B	Q9UPU7	TBC1D2B TBC1 domain family member 2B	31.5	10	56.4	5.6	WX-01-07	acrylamide	84.9	726	WX-02-36
TBC1D2B	Q9UPU7	TBC1D2B TBC1 domain family member 2B	11.5	22	51.4	3.3	WX-02-569	butynamide	51	726	WX-02-622
TBCK	Q8TEA7	TBCK TBC domain-containing protein kinase-like protein TBCK TBC domain-containing protein kinase-like pro...	18.5	5	49.8	3.7	WX-01-06	acrylamide	73.6	702	WX-02-26
TMX1	Q9H3N1	TMX1 Thioredoxin-related transmembrane protein 1	50	2	80.1	9.7	WX-01-05	acrylamide	90.5
TMX4	Q9H1E5	TMX4 Thioredoxin-related transmembrane protein 4	13.5	10	84.5	22.6	WX-01-05	acrylamide	79.4
TOE1	Q96GM8	TOE1 Target of EGR1 protein 1	20.5	17	69.8	6.2	WX-02-569	butynamide	79
TRAPPC9	Q96Q05	TRAPPC9 Trafficking protein particle complex subunit 9 TRAPPC9 Trafficking protein particle complex subun...	38	10	85.5	18.3	WX-02-570	butynamide	92	800	WX-02-623
TRIM13	O60858	TRIM13 E3 ubiquitin-protein ligase TRIM13	4.5	7	66.8	4.1	WX-01-08	acrylamide	79.2
TRMT61A	Q96FX7	TRMT61A tRNA (adenine(58)-N(1))-methyltransferase catalytic subunit TRMT61A TRMT61A tRNA (adenine(58)-N(1))-methyltransferase ...	17.5	7	79.7	8.9	WX-01-08	acrylamide	67.6	204;209	WX-01-08
TRMT61A	Q96FX7	TRMT61A tRNA (adenine(58)-N(1))-methyltransferase catalytic subunit TRMT61A TRMT61A tRNA (adenine(58)-N(1))-methyltransferase ...	12.5	19	65.5	4.6	WX-02-569	butynamide	75.2	204;209	WX-02-622
TRMU	O75648	TRMU Mitochondrial tRNA-specific 2-thiouridylase 1 TRMU Mitochondrial tRNA-specific 2-thiouridylase 1...	17	8	75.6	7.9	WX-02-571	butynamide	62.8
TSEN54	Q7Z6J9	TSEN54 tRNA-splicing endonuclease subunit Sen54	5	11	57.8	3.7	WX-02-571	butynamide	55.9
TTC3	P53804	TTC3 E3 ubiquitin-protein ligase TTC3	8	30	69.9	8.5	WX-02-568	butynamide	84.4
TXNRD1	Q16881	TXNRD1 Thioredoxin reductase 1, cytoplasmic	197	5	47.2	3.2	WX-02-570	butynamide	78
TXNRD3	H0YBQ0	TXNRD3 Thioredoxin reductase 3	10.5	7	70	6.6	WX-01-08	acrylamide	75.2	225	WX-02-46
TYMS	P04818	TYMS Thymidylate synthase	26	11	69.5	11.4	WX-01-07	acrylamide	83.4	195;199;210	WX-02-36 | WX-01-07
UACA	Q9BZF9	UACA Uveal autoantigen with coiled-coil domains and ankyrin repeats UACA Uveal autoantigen with coiled-coil domains an...	32.5	9	66.7	4.5	WX-01-08	acrylamide	58.9
UNC13D	Q70J99	UNC13D Protein unc-13 homolog D	23	8	56.9	3.4	WX-01-07	acrylamide	86.8
UNC13D	Q70J99	UNC13D Protein unc-13 homolog D	11	25	58.9	3.4	WX-02-569	butynamide	51.2
UQCRC1	P31930	UQCRC1 Cytochrome b-c1 complex subunit 1, mitochondrial UQCRC1 Cytochrome b-c1 complex subunit 1, mitochon...	58.5	8	70.1	11.7	WX-01-07	acrylamide	85.2
UQCRC1	P31930	UQCRC1 Cytochrome b-c1 complex subunit 1, mitochondrial UQCRC1 Cytochrome b-c1 complex subunit 1, mitochon...	36.5	24	71.5	7.4	WX-02-569	butynamide	82.2
URB2	Q14146	URB2 Unhealthy ribosome biogenesis protein 2 homolog URB2 Unhealthy ribosome biogenesis protein 2 homol...	37	7	54.4	3.2	WX-01-08	acrylamide	53.1
UVRAG	Q9P2Y5	UVRAG UV radiation resistance-associated gene protein UVRAG UV radiation resistance-associated gene prot...	31.5	6	67.4	5.4	WX-01-08	acrylamide	75.6	239	WX-02-46 | WX-01-08
UVRAG	Q9P2Y5	UVRAG UV radiation resistance-associated gene protein UVRAG UV radiation resistance-associated gene prot...	10.5	10	71.2	7.8	WX-02-571	butynamide	71.3	239	WX-02-624
VPS13A	Q96RL7	VPS13A Vacuolar protein sorting-associated protein 13A VPS13A Vacuolar protein sorting-associated protein...	24.5	8	45.8	3.5	WX-01-06	acrylamide	75.8
VWA9	Q96SY0	VWA9 von Willebrand factor A domain-containing protein 9 VWA9 von Willebrand factor A domain-containing pro...	21	5	84.4	10.2	WX-01-08	acrylamide	85.6
VWA9	Q96SY0	VWA9 von Willebrand factor A domain-containing protein 9 VWA9 von Willebrand factor A domain-containing pro...	19.5	10	92.2	29.9	WX-02-571	butynamide	84.1	193	WX-02-624
XAB2	Q9HCS7	XAB2 Pre-mRNA-splicing factor SYF1	73.5	6	92.3	24.8	WX-01-08	acrylamide	82.6
ZER1	Q7Z7L7	ZER1 Protein zer-1 homolog	4.5	20	34	3.5	WX-01-05	acrylamide	53.2
ZMYM1	Q5SVZ6	ZMYM1 Zinc finger MYM-type protein 1	21.5	27	48.1	6.3	WX-02-568	butynamide	87.2	982;989	WX-02-621

## Sheet: cysteine-directed ABPP
Table 5. Cysteine sites stereoselectively liganded in pooled cell lines (Ramos, 22Rv1, UACC-257, U-2 OS, and Hep G2) after in situ treatment with tryptoline butynamide stereoprobes (20 µM, 3 h), as determined by cysteine-directed ABPP. Sites listed verify IA-DTB blockade variability (MAD/mean) <= 20% for the listed stereoprobe and either (1) IA-DTB blockade > 50%, enantioselectivity > 1.5-fold, a…
			Cysteine-directed ABPP						Protein-directed ABPP
Protein	Uniprot ID	Description	Site	Num. replicates	Variability (%)	IA-DTB blockade (%)	Fold-stereoselectivity	Stereoprobe	Liganded (protein-directed)	Alkyne stereoprobe
AGPS	O00116	AGPS Alkyldihydroxyacetonephosphate synthase, peroxisomal AGPS Alkyldihydroxyacetonephosphate synthase, pero...	190	3	5	56	2.5	WX-02-621	Y	WX-02-568
NDC80	O14777	NDC80 Kinetochore protein NDC80 homolog	449	3	5	69.8	10.6	WX-02-622
IKBKB	O14920	IKBKB Inhibitor of nuclear factor kappa-B kinase subunit beta IKBKB Inhibitor of nuclear factor kappa-B kinase s...	464	2	19	67.2	67.2	WX-02-624	Y	WX-01-08
ZZEF1	O43149	ZZEF1 Zinc finger ZZ-type and EF-hand domain-containing protein 1 ZZEF1 Zinc finger ZZ-type and EF-hand domain-conta...	1259	1	5	71.8	71.8	WX-02-624
TNFAIP3	P21580	TNFAIP3 Tumor necrosis factor alpha-induced protein 3 TNFAIP3 Tumor necrosis factor alpha-induced protei...	54;57	3	3	66.9	5.2	WX-02-624
IREB2	P48200	IREB2 Iron-responsive element-binding protein 2	618;620	3	18	50.7	50.7	WX-02-622	Y	WX-02-569
PEX3	P56589	PEX3 Peroxisomal biogenesis factor 3	235;251	2	6	52.2	5.2	WX-02-624	Y	WX-01-08
RBL2	Q08999	RBL2 Retinoblastoma-like protein 2	579	2	5	52.9	2	WX-02-624	other stereopreference	WX-01-07 | WX-02-569
PDS5A	Q29RF7	PDS5A Sister chromatid cohesion protein PDS5 homolog A PDS5A Sister chromatid cohesion protein PDS5 homol...	532	3	2	94	94	WX-02-624	Y	WX-02-571
ZMYM1	Q5SVZ6	ZMYM1 Zinc finger MYM-type protein 1	982;989	3	6	85.4	3	WX-02-621	Y	WX-02-568
CEP85	Q6P2H3	CEP85 Centrosomal protein of 85 kDa	281;286	2	5	69	3.2	WX-02-624
BRAT1	Q6PJG6	BRAT1 BRCA1-associated ATM activator 1	28	3	11	78.6	78.6	WX-02-624	Y	WX-02-571
BRAT1	Q6PJG6	BRAT1 BRCA1-associated ATM activator 1	54	1	5	66.2	66.2	WX-02-624	Y	WX-02-571
BRAT1	Q6PJG6	BRAT1 BRCA1-associated ATM activator 1	673	3	15	50.1	3.2	WX-02-624	Y	WX-02-571
NCAPG2	Q86XI2	NCAPG2 Condensin-2 complex subunit G2	564	1	1	93	1.9	WX-02-624	Y	WX-02-571
THNSL1	Q8IYQ7	THNSL1 Threonine synthase-like 1	277	3	3	88.4	7.6	WX-02-624
PALLD	Q8WX93	PALLD Palladin	964	3	4	76.6	17.1	WX-02-624	Y	WX-02-571
SYNE2	Q8WXH0	SYNE2 Nesprin-2	1151	3	3	69.8	22.8	WX-02-624
TRMT61A	Q96FX7	TRMT61A tRNA (adenine(58)-N(1))-methyltransferase catalytic subunit TRMT61A TRMT61A tRNA (adenine(58)-N(1))-methyltransferase ...	204;209	3	10	55.7	4.5	WX-02-622	Y	WX-02-569
TRAPPC9	Q96Q05	TRAPPC9 Trafficking protein particle complex subunit 9 TRAPPC9 Trafficking protein particle complex subun...	800	1	1	84.3	2.1	WX-02-623	Y	WX-02-570
VWA9	Q96SY0	VWA9 von Willebrand factor A domain-containing protein 9 VWA9 von Willebrand factor A domain-containing pro...	193	2	20	64.6	64.6	WX-02-624	Y	WX-02-571
MMS19	Q96T76	MMS19 MMS19 nucleotide excision repair protein homolog MMS19 MMS19 nucleotide excision repair protein hom...	819	3	2	87.6	8.1	WX-02-624	Y	WX-02-571
NUDT16L1	Q9BRJ7	NUDT16L1 Protein syndesmos	88	3	2	69.9	3.7	WX-02-624	Y	WX-02-571
MTA3	Q9BTC8	MTA3 Metastasis-associated protein MTA3	532	1	2	98	4.4	WX-02-624	Y	WX-02-571
AVEN	Q9NQS1	AVEN Cell death regulator Aven	169	2	6	64.5	3	WX-02-624	Y	WX-02-571
DIP2B	Q9P265	DIP2B Disco-interacting protein 2 homolog B	1019;1023	3	12	62.7	2.3	WX-02-621	Y	WX-02-568
UVRAG	Q9P2Y5	UVRAG UV radiation resistance-associated gene protein UVRAG UV radiation resistance-associated gene prot...	239	3	3	80.1	15.1	WX-02-624	Y	WX-02-571
NFU1	Q9UMS0	NFU1 NFU1 iron-sulfur cluster scaffold homolog, mitochondrial NFU1 NFU1 iron-sulfur cluster scaffold homolog, mi...	210;213	3	3	62.5	20.4	WX-02-624	Y	WX-02-571
TBC1D2B	Q9UPU7	TBC1D2B TBC1 domain family member 2B	726	2	9	61.5	61.5	WX-02-622	Y	WX-02-569
SNX8	Q9Y5X2	SNX8 Sorting nexin-8	192;200	3	9	54	8.6	WX-02-622	Y	WX-01-07
DDX49	Q9Y6V7	DDX49 Probable ATP-dependent RNA helicase DDX49	258	2	13	64.4	6.7	WX-02-624	Y	WX-02-571

## Sheet: cross-competition ABPP
Table 6. Cross-competition data for stereoselective liganding events. Pooled cell lines (Ramos, 22Rv1, UACC-257, U-2 OS, and Hep G2) treated in situ with acrylamide and butynamide competitor stereoprobes (20 µM, 2 h) followed by acrylamide or butynamide alkyne stereoprobes (5 µM, 1 h). A protein was considered butynamide-preferring if it showed greater than 2-fold blockade of enrichment by the pa…
Protein	Uniprot ID	Average enrichment	Enrichment stereoselectivity (fold)	Alkyne probe	Alkyne reactive group	Competition by stereomatched acrylamide (%)	Competition by stereomatched butynamide (%)	Competition chemoselectivity (acrylamide:butynamide, log2-fold)	Reactive group preference
AAED1	Q7RTV5	12.7	1.51	WX-02-570	butynamide	-11	87.9	-6.46	butynamide
AARSD1	Q9BTE6	15.5	6.98	WX-01-08	acrylamide	73.1	28.4	1.36	acrylamide
ACD	Q96AP0	7.6	1.49	WX-01-07	acrylamide	30.9	-8.6	4.95	inconclusive
AFMID	Q63HM1	15.6	7.24	WX-01-07	acrylamide	88.6	6.3	3.82	acrylamide
AGL	P35573	20.2	6.59	WX-02-570	butynamide	89.5	56.7	0.66	acrylamide
AGL	P35573	17.8	4.68	WX-01-06	acrylamide	79.9	52.1	0.62	acrylamide
AGPS	O00116	15.9	8.72	WX-02-568	butynamide	10	79.6	-2.99	butynamide
ANKMY2	Q8IV38	15.3	12.82	WX-01-05	acrylamide	76.1	-6.5	6.25	acrylamide
AP3B1	O00203	18.7	18.68	WX-02-569	butynamide	48.2	56.6	-0.23	shared
AP3D1	O14617	18.9	10.84	WX-02-571	butynamide	60.7	60.2	0.01	shared
ARHGEF10L	Q9HCE6	13.7	6.39	WX-02-569	butynamide	3.1	67.9	-4.46	butynamide
AVEN	Q9NQS1	17.2	6.26	WX-02-571	butynamide	54.7	66.5	-0.28	shared
BAX	Q07812	15	6.88	WX-01-05	acrylamide	86.5	-4.3	6.43	acrylamide
BLMH	Q13867	12.1	5.47	WX-01-05	acrylamide	54.9	-17	5.78	acrylamide
BRAT1	Q6PJG6	24.5	14.57	WX-02-571	butynamide	80	76.1	0.07	shared
BRAT1	Q6PJG6	18.1	4.63	WX-01-08	acrylamide	76.1	71.6	0.09	shared
C19orf54	Q5BKX5	12.6	3.96	WX-02-570	butynamide	-16.4	83.5	-6.38	butynamide
C20orf194	Q5TEA3	30.3	21.94	WX-02-569	butynamide	84.5	89.2	-0.08	shared
CARHSP1	Q9Y2V2	17.3	6.2	WX-02-570	butynamide	46.1	66.5	-0.53	shared
CDKN1B	P46527	12.3	3.9	WX-01-07	acrylamide	66.2	1.7	5.29	acrylamide
CLTC	Q00610	12.7	3.9	WX-01-05	acrylamide	74.6	-8	6.22	acrylamide
CMAS	Q8NFW8	12.5	5.14	WX-01-06	acrylamide	53.4	-3.3	5.74	acrylamide
CPT1A	P50416	12.6	1.46	WX-02-570	butynamide	39.6	78.9	-1	butynamide
DDHD2	O94830	9.2	2.16	WX-02-570	butynamide	-5	35.9	-5.17	inconclusive
DDX49	Q9Y6V7	16.4	16.41	WX-02-571	butynamide	8.5	70.7	-3.06	butynamide
DIP2B	Q9P265	15.2	3.94	WX-02-568	butynamide	33.2	65.8	-0.99	butynamide
ECI2	O75521	13.3	3.92	WX-01-06	acrylamide	43.2	35	0.3	inconclusive
ELL2	O00472	12.4	5.35	WX-01-08	acrylamide	51.8	0.4	5.69	acrylamide
ELMO1	Q92556	12.1	4.77	WX-01-05	acrylamide	60.7	-11.3	5.92	acrylamide
EP400	Q96L91	12.2	4.46	WX-01-08	acrylamide	55.2	17.9	1.62	acrylamide
ERCC3	P19447	18.8	8.43	WX-02-570	butynamide	43.2	77.6	-0.84	butynamide
ERGIC3	Q9Y282	14.8	2.05	WX-01-06	acrylamide	76.3	41.3	0.89	acrylamide
FAM160B1	Q5W0V3	9.4	2.17	WX-01-07	acrylamide	44.7	1.2	5.25	inconclusive
FAM91A1	Q658Y4	24.2	6.45	WX-02-571	butynamide	66.9	80.3	-0.26	shared
FCF1	Q9Y324	37.4	37.36	WX-02-571	butynamide	92.2	91.3	0.01	shared
FCF1	Q9Y324	31.2	31.24	WX-01-08	acrylamide	87.5	86.9	0.01	shared
FOXA1	P55317	13.5	5.22	WX-01-06	acrylamide	54.8	10	2.46	acrylamide
GCLC	P48506	18.4	7.58	WX-02-571	butynamide	59.8	69.2	-0.21	shared
GGNBP2	Q9H3C7	12.8	5.45	WX-02-571	butynamide	18.1	48.7	-1.43	inconclusive
GSTO1	P78417	13.9	3.53	WX-01-05	acrylamide	85.1	4.4	4.29	acrylamide
HACE1	Q8IYU2	9.2	2.35	WX-01-07	acrylamide	48.4	-34.5	5.6	inconclusive
HELB	Q8NG08	18.5	10.34	WX-02-571	butynamide	32.2	82.9	-1.36	butynamide
HELLS	Q9NRZ9	21.9	9.22	WX-02-569	butynamide	45.4	92	-1.02	butynamide
HGD	Q93099	11.8	3.49	WX-01-07	acrylamide	74	-9.3	6.21	acrylamide
IKBKAP	O95163	20.3	11.22	WX-02-571	butynamide	74.6	59.5	0.33	shared
IKBKAP	O95163	17	5.42	WX-01-08	acrylamide	73.6	58.7	0.33	shared
IKBKB	O14920	22	8.71	WX-01-08	acrylamide	83	71.6	0.21	shared
IREB2	P48200	12.2	5.31	WX-02-569	butynamide	24.6	42.7	-0.8	inconclusive
KANSL2	Q9H9L4	17.4	17.39	WX-02-571	butynamide	9.8	81.7	-3.06	butynamide
LACC1	Q8IV20	20.8	5.44	WX-01-08	acrylamide	87	72.8	0.26	shared
LIG4	P49917	10	2.59	WX-01-05	acrylamide	45.6	-14.6	5.51	inconclusive
MAD2L1BP	Q15013	19.7	6.7	WX-01-08	acrylamide	70.8	75.8	-0.1	shared
MMS19	Q96T76	23.4	17.53	WX-02-571	butynamide	55.1	89.4	-0.7	butynamide
MROH1	Q8NDA8	11.1	3.44	WX-01-05	acrylamide	52.1	-10.9	5.7	acrylamide
MRPL10	Q7Z7H8	23.3	8.64	WX-02-569	butynamide	84.2	63.4	0.41	shared
MSRB2	Q9Y3D2	16	5.15	WX-01-05	acrylamide	81.2	25.3	1.69	acrylamide
MT-ND5	P03915	14.7	2.26	WX-01-06	acrylamide	73	50.4	0.54	shared
MTA3	Q9BTC8	29.1	16.16	WX-02-571	butynamide	85.7	87.3	-0.03	shared
MTA3	Q9BTC8	19.3	5.15	WX-01-08	acrylamide	78.7	79.8	-0.02	shared
MTMR12	Q9C0I1	12.4	2.52	WX-01-06	acrylamide	75.8	10.2	2.9	acrylamide
MTMR3	Q13615	11.8	4.4	WX-02-571	butynamide	24.1	42	-0.8	inconclusive
MTMR9	Q96QG7	14.6	10.85	WX-01-07	acrylamide	76	-9.8	6.25	acrylamide
MUL1	Q969V5	23.4	7.64	WX-02-571	butynamide	71.2	85.2	-0.26	shared
MVD	P53602	11.5	4.52	WX-01-07	acrylamide	53.9	-8.8	5.75	acrylamide
MYO1G	B0I1T2	13.7	3.71	WX-01-06	acrylamide	68.9	19.7	1.81	acrylamide
NBEAL1	Q6ZS30	14.2	1.15	WX-02-570	butynamide	86.6	87.9	-0.02	shared
NCAPD2	Q15021	13.5	5.1	WX-01-08	acrylamide	71.2	14.7	2.28	acrylamide
NCAPD3	P42695	13.7	1.12	WX-02-570	butynamide	83.8	74.6	0.17	shared
NCAPG2	Q86XI2	18.9	4.51	WX-02-571	butynamide	56.1	80.9	-0.53	shared
NCEH1	Q6PIU2	15.6	1.31	WX-02-570	butynamide	48.6	89.5	-0.88	butynamide
NFU1	Q9UMS0	25.9	16.05	WX-02-571	butynamide	90.5	71	0.35	shared
NFU1	Q9UMS0	24	9.76	WX-01-08	acrylamide	91.3	70.3	0.38	shared
NOP16	Q9Y3C1	16	8.31	WX-02-569	butynamide	32.7	56.2	-0.78	inconclusive
NOP16	Q9Y3C1	13.4	6.02	WX-01-05	acrylamide	67.6	-13.5	6.08	inconclusive
NPEPL1	Q8NDH3	14.3	8	WX-01-07	acrylamide	61.2	15.2	2.01	acrylamide
NPRL3	Q12980	18.8	7.42	WX-01-08	acrylamide	75.8	57.3	0.4	shared
NUDT16L1	Q9BRJ7	14.3	5.76	WX-02-571	butynamide	26.4	59.7	-1.18	butynamide
NUDT8	Q8WV74	25.8	5.74	WX-02-568	butynamide	81.3	90.7	-0.16	shared
NUGGC	Q68CJ6	13.1	3.78	WX-01-08	acrylamide	67.2	31	1.12	acrylamide
P3H4	Q92791	17.2	8.16	WX-01-08	acrylamide	79.1	34.3	1.21	acrylamide
PALLD	Q8WX93	21.6	17.63	WX-02-571	butynamide	51	83	-0.7	butynamide
PDS5A	Q29RF7	37.4	37.4	WX-02-571	butynamide	91.2	94.4	-0.05	shared
PDS5A	Q29RF7	29.5	14.52	WX-01-08	acrylamide	88	90.3	-0.04	shared
PEX3	P56589	23.5	14.47	WX-01-08	acrylamide	92.8	55.1	0.75	acrylamide
PFKP	Q01813	11.8	3.12	WX-01-06	acrylamide	42.9	16.3	1.4	inconclusive
PIKFYVE	Q9Y2I7	11.2	2.6	WX-02-570	butynamide	20.7	66.5	-1.69	inconclusive
PIKFYVE	Q9Y2I7	12	2.56	WX-01-05	acrylamide	46.1	43	0.1	inconclusive
PLA2G4A	P47712	18.6	8.95	WX-01-07	acrylamide	93.9	24.7	1.93	acrylamide
PLEK	P08567	14.6	8.21	WX-01-06	acrylamide	79.9	-9.8	6.32	acrylamide
PLXNB2	O15031	13	6.37	WX-01-07	acrylamide	67.7	-12.8	6.08	acrylamide
PRAF2	O60831	17.7	3.82	WX-01-08	acrylamide	76.6	62.6	0.29	shared
PTGR2	Q8N8N7	23.4	6.88	WX-01-05	acrylamide	85.1	69.9	0.28	shared
RALGAPA1	Q6GYQ0	10.6	1.92	WX-01-07	acrylamide	60.3	42.9	0.49	shared
RASGRP2	Q7LDG7	19.2	5.94	WX-01-08	acrylamide	85.8	58.5	0.55	shared
RBL2	Q08999	15.5	2.94	WX-02-569	butynamide	61.3	67.2	-0.13	shared
RBL2	Q08999	11.6	1.84	WX-01-07	acrylamide	58.9	60	-0.03	shared
RBM47	A0AV96	12.4	4.49	WX-01-06	acrylamide	62.6	-7.7	5.97	acrylamide
REPS2	Q8NFH8	10.9	1.52	WX-02-570	butynamide	30.9	64.6	-1.06	butynamide
RNASEL	Q05823	18.1	13.25	WX-02-571	butynamide	39.3	69.3	-0.82	butynamide
RNF14	Q9UBS8	10.1	2.39	WX-02-571	butynamide	4.5	62.7	-3.79	butynamide
RPS6KA4	O75676	12.4	5.05	WX-01-08	acrylamide	59.2	8.8	2.76	acrylamide
RPUSD2	Q8IZ73	12.3	3.94	WX-01-08	acrylamide	52.5	30	0.8	acrylamide
RTTN	Q86VV8	13.8	6.08	WX-02-568	butynamide	27	46.8	-0.79	inconclusive
SARM1	Q6SZW1	12	3.2	WX-01-07	acrylamide	77	1.3	5.85	acrylamide
SEPHS2	Q99611	10.5	2.58	WX-02-568	butynamide	-9.8	70.4	-6.14	butynamide
SF3B1	O75533	18.7	10.56	WX-01-06	acrylamide	80.1	30.8	1.38	acrylamide
SH3GLB1	Q9Y371	12.6	5.22	WX-01-08	acrylamide	55.3	11.8	2.23	acrylamide
SIN3B	O75182	11.8	3.62	WX-01-05	acrylamide	63.3	-4.8	5.98	acrylamide
SLC1A4	P43007	25.5	20.62	WX-02-571	butynamide	64.8	86.6	-0.42	shared
SLC1A4	P43007	14.3	4.11	WX-01-08	acrylamide	50.9	64.2	-0.34	shared
SLC26A2	P50443	13	4.57	WX-01-07	acrylamide	77.7	-2.7	6.28	acrylamide
SLC29A1	Q99808	12.5	2.94	WX-01-05	acrylamide	78.4	-15.3	6.29	acrylamide
SMAD3	P84022	21.5	9.24	WX-01-08	acrylamide	80.9	68.5	0.24	shared
SMPD3	Q9NY59	18.3	4.87	WX-01-08	acrylamide	85.9	52.2	0.72	acrylamide
SNX8	Q9Y5X2	11.7	2.58	WX-01-07	acrylamide	61	23.9	1.35	acrylamide
SOS1	Q07889	16.1	3.85	WX-01-06	acrylamide	75.4	52.9	0.51	shared
SPATA5	Q8NB90	12.3	2.36	WX-02-570	butynamide	56.4	62	-0.14	shared
STK39	Q9UEW8	11.6	4.22	WX-01-05	acrylamide	64.3	-22.9	6.01	acrylamide
TARBP1	Q13395	21.6	2.82	WX-02-570	butynamide	88	87.2	0.01	shared
TARBP1	Q13395	17	2.17	WX-01-06	acrylamide	75.3	78.6	-0.06	shared
TBC1D2B	Q9UPU7	16.7	4.42	WX-02-569	butynamide	79.4	53.7	0.56	shared
TBC1D2B	Q9UPU7	14.8	2.96	WX-01-07	acrylamide	77.4	55.2	0.49	shared
TBCK	Q8TEA7	10.9	2.39	WX-01-06	acrylamide	53.2	14.9	1.84	acrylamide
TMX1	Q9H3N1	16.8	7.59	WX-01-05	acrylamide	85.3	13.6	2.65	acrylamide
TMX4	Q9H1E5	14.2	9.09	WX-01-05	acrylamide	82.2	-24.7	6.36	acrylamide
TOE1	Q96GM8	19.6	6.62	WX-02-569	butynamide	68.7	71.8	-0.06	shared
TRAPPC9	Q96Q05	30.9	5.23	WX-02-570	butynamide	95.9	91.9	0.06	shared
TRIM13	O60858	15.2	5.76	WX-01-08	acrylamide	73.8	28	1.4	acrylamide
TRMT61A	Q96FX7	15.6	5.93	WX-02-569	butynamide	10.5	79.3	-2.91	inconclusive
TRMT61A	Q96FX7	18.2	11.98	WX-01-08	acrylamide	74.7	36.3	1.04	inconclusive
TRMU	O75648	16.2	13.06	WX-02-571	butynamide	34.4	50	-0.54	shared
TSEN54	Q7Z6J9	13.3	5.39	WX-02-571	butynamide	30.7	47.3	-0.62	inconclusive
TTC3	P53804	12.1	3.26	WX-02-568	butynamide	1.8	69.7	-5.26	butynamide
TXNRD3	H0YBQ0	19.8	7.03	WX-01-08	acrylamide	83.1	57.2	0.54	shared
TYMS	P04818	12.3	5.21	WX-01-07	acrylamide	72.4	-16.7	6.18	acrylamide
UACA	Q9BZF9	13.6	4.96	WX-01-08	acrylamide	57.4	32.1	0.84	acrylamide
UNC13D	Q70J99	11.9	3.24	WX-02-569	butynamide	75	13.5	2.48	acrylamide
UNC13D	Q70J99	12.3	1.95	WX-01-07	acrylamide	75.7	44	0.78	acrylamide
UQCRC1	P31930	25	8.5	WX-02-569	butynamide	88.7	79.1	0.17	shared
UQCRC1	P31930	19.8	5.58	WX-01-07	acrylamide	81.4	65.3	0.32	shared
URB2	Q14146	11.8	3.65	WX-01-08	acrylamide	51.4	23.6	1.12	acrylamide
UVRAG	Q9P2Y5	25.3	17.15	WX-02-571	butynamide	80.8	76	0.09	shared
UVRAG	Q9P2Y5	18.7	5.68	WX-01-08	acrylamide	75.5	69.4	0.12	shared
VPS13A	Q96RL7	9.8	1.96	WX-01-06	acrylamide	52.3	-7.2	5.71	acrylamide
VWA9	Q96SY0	20.1	20.1	WX-02-571	butynamide	24.4	84.5	-1.79	inconclusive
VWA9	Q96SY0	23.3	9.69	WX-01-08	acrylamide	83.9	74.5	0.17	inconclusive
XAB2	Q9HCS7	21.5	21.48	WX-01-08	acrylamide	81.4	50	0.7	acrylamide
ZER1	Q7Z7L7	8.5	1.53	WX-01-05	acrylamide	27.9	4.7	2.56	inconclusive
ZMYM1	Q5SVZ6	28.4	8.75	WX-02-568	butynamide	92.7	93.4	-0.01	shared

## Sheet: protein class (butynamide)
Table 7. Functional class distribution of butyanmide stereoprobe-preferring proteins [pooled cells, treated in situ with acrylamide and butynamide competitor stereoprobes (20 µM, 2 h) followed by acrylamide or butynamide alkyne stereoprobe (5 µM, 1 h)] assigned as described previously using GO (Panther) and Uniprot annotations.
Protein	Accession	Description	Panther Class (GO analysis)	Vindogradova et al (Cell 2020)	Njomen et al (Nat Chem 2024)	Hayward et al (bioRxiv 2025)	Protein Class	Reactive group preference
AAED1	Q7RTV5	AAED1 Thioredoxin-like protein AAED1	Uncategorized				Adaptors, Scaffolders, Modulators	butynamide
AGPS	O00116	AGPS Alkyldihydroxyacetonephosphate synthase, peroxisomal AGPS Alkyldihydroxyacetonephosphate synthase, pero...	Uncategorized				Enzymes	butynamide
ARHGEF10L	Q9HCE6	ARHGEF10L Rho guanine nucleotide exchange factor 10-like protein ARHGEF10L Rho guanine nucleotide exchange factor 1...	guanyl-nucleotide exchange factor				Adaptors, Scaffolders, Modulators	butynamide
C19orf54	Q5BKX5	C19orf54 UPF0692 protein C19orf54	Uncategorized				Enzymes	butynamide
CPT1A	P50416	CPT1A Carnitine O-palmitoyltransferase 1, liver isoform CPT1A Carnitine O-palmitoyltransferase 1, liver is...	acyltransferase				Enzymes	butynamide
DDHD2	O94830	DDHD2 Phospholipase DDHD2	phospholipase				Enzymes	butynamide
DDX49	Q9Y6V7	DDX49 Probable ATP-dependent RNA helicase DDX49	RNA helicase				Enzymes	butynamide
DIP2B	Q9P265	DIP2B Disco-interacting protein 2 homolog B	Uncategorized				Adaptors, Scaffolders, Modulators	butynamide
ERCC3	P19447	ERCC3 TFIIH basal transcription factor complex helicase XPB subunit ERCC3 TFIIH basal transcription factor complex hel...	DNA helicase				Enzymes	butynamide
HELB	Q8NG08	HELB DNA helicase B	DNA metabolism protein				Transcription/Translation Factors and DNA/RNA processing proteins	butynamide
HELLS	Q9NRZ9	HELLS Lymphoid-specific helicase	DNA helicase				Enzymes	butynamide
KANSL2	Q9H9L4	KANSL2 KAT8 regulatory NSL complex subunit 2	Uncategorized				Transcription/Translation Factors and DNA/RNA processing proteins	butynamide
MMS19	Q96T76	MMS19 MMS19 nucleotide excision repair protein homolog MMS19 MMS19 nucleotide excision repair protein hom...	scaffold/adaptor protein	adapter/scaffold	Adapter, scaffolding, modulator proteins	Adaptors, Scaffolders, Modulators	Adaptors, Scaffolders, Modulators	butynamide
NCEH1	Q6PIU2	NCEH1 Neutral cholesterol ester hydrolase 1	deacetylase				Enzymes	butynamide
NUDT16L1	Q9BRJ7	NUDT16L1 Protein syndesmos	Uncategorized	other	Adapter, scaffolding, modulator proteins	Adaptors, Scaffolders, Modulators	Adaptors, Scaffolders, Modulators	butynamide
PALLD	Q8WX93	PALLD Palladin	scaffold/adaptor protein				Adaptors, Scaffolders, Modulators	butynamide
REPS2	Q8NFH8	REPS2 RalBP1-associated Eps domain-containing protein 2 REPS2 RalBP1-associated Eps domain-containing prot...	membrane traffic protein				Channels, Transporters, Receptors, Trafficking Proteins	butynamide
RNASEL	Q05823	RNASEL 2-5A-dependent ribonuclease	endoribonuclease				Enzymes	butynamide
RNF14	Q9UBS8	RNF14 E3 ubiquitin-protein ligase RNF14	ubiquitin-protein ligase				Enzymes	butynamide
SEPHS2	Q99611	SEPHS2 Selenide, water dikinase 2	transferase				Enzymes	butynamide
TTC3	P53804	TTC3 E3 ubiquitin-protein ligase TTC3	ubiquitin-protein ligase				Enzymes	butynamide
GGNBP2	Q9H3C7	GGNBP2 Gametogenetin-binding protein 2	Uncategorized				Adaptors, Scaffolders, Modulators	butynamide
IREB2	P48200	IREB2 Iron-responsive element-binding protein 2	RNA metabolism protein				Transcription/Translation Factors and DNA/RNA processing proteins	butynamide
MTMR3	Q13615	MTMR3 Myotubularin-related protein 3	phosphatase				Enzymes	butynamide
RTTN	Q86VV8	RTTN Rotatin	Uncategorized				Uncategorized	butynamide
TSEN54	Q7Z6J9	TSEN54 tRNA-splicing endonuclease subunit Sen54	endoribonuclease				Enzymes	butynamide
AP3B1	O00203	AP3B1 AP-3 complex subunit beta-1	membrane traffic protein				Channels, Transporters, Receptors, Trafficking Proteins	shared
AP3D1	O14617	AP3D1 AP-3 complex subunit delta-1	transporter				Channels, Transporters, Receptors, Trafficking Proteins	shared
AVEN	Q9NQS1	AVEN Cell death regulator Aven	Uncategorized				Adaptors, Scaffolders, Modulators	shared
BRAT1	Q6PJG6	BRAT1 BRCA1-associated ATM activator 1	Uncategorized	other	Transcription/translation factors and DNA/RNA processing proteins	Transcription/Translation Factors and DNA/RNA processing proteins	Transcription/Translation Factors and DNA/RNA processing proteins	shared
C20orf194	Q5TEA3	C20orf194 Uncharacterized protein C20orf194	Uncategorized				Uncategorized	shared
CARHSP1	Q9Y2V2	CARHSP1 Calcium-regulated heat-stable protein 1	RNA metabolism protein				Transcription/Translation Factors and DNA/RNA processing proteins	shared
ECI2	O75521	ECI2 Enoyl-CoA delta isomerase 2, mitochondrial	Uncategorized				Enzymes	shared
FAM91A1	Q658Y4	FAM91A1 Protein FAM91A1	Uncategorized				Channels, Transporters, Receptors, Trafficking Proteins	shared
FCF1	Q9Y324	FCF1 rRNA-processing protein FCF1 homolog	Uncategorized				Transcription/Translation Factors and DNA/RNA processing proteins	shared
GCLC	P48506	GCLC Glutamate--cysteine ligase catalytic subunit	ligase				Enzymes	shared
IKBKAP	O95163	IKBKAP Elongator complex protein 1	general transcription factor				Transcription/Translation Factors and DNA/RNA processing proteins	shared
IKBKB	O14920	IKBKB Inhibitor of nuclear factor kappa-B kinase subunit beta IKBKB Inhibitor of nuclear factor kappa-B kinase s...	non-receptor serine/threonine protein kinase				Enzymes	shared
LACC1	Q8IV20	LACC1 Laccase domain-containing protein 1	Uncategorized		Enzymes	Enzymes	Enzymes	shared
MAD2L1BP	Q15013	MAD2L1BP MAD2L1-binding protein	Uncategorized				Adaptors, Scaffolders, Modulators	shared
MRPL10	Q7Z7H8	MRPL10 39S ribosomal protein L10, mitochondrial	ribosomal protein				Transcription/Translation Factors and DNA/RNA processing proteins	shared
MT-ND5	P03915	MT-ND5 NADH-ubiquinone oxidoreductase chain 5	oxidoreductase				Enzymes	shared
MTA3	Q9BTC8	MTA3 Metastasis-associated protein MTA3	homeodomain transcription factor	other	Transcription/translation factors and DNA/RNA processing proteins	Transcription/Translation Factors and DNA/RNA processing proteins	Transcription/Translation Factors and DNA/RNA processing proteins	shared
MUL1	Q969V5	MUL1 Mitochondrial ubiquitin ligase activator of NFKB 1 MUL1 Mitochondrial ubiquitin ligase activator of N...	Uncategorized				Enzymes	shared
NBEAL1	Q6ZS30	NBEAL1 Neurobeachin-like protein 1	scaffold/adaptor protein				Adaptors, Scaffolders, Modulators	shared
NCAPD3	P42695	NCAPD3 Condensin-2 complex subunit D3	chromatin/chromatin-binding, or -regulatory protein(PC00077)	other	Transcription/translation factors and DNA/RNA processing proteins	Transcription/Translation Factors and DNA/RNA processing proteins	Transcription/Translation Factors and DNA/RNA processing proteins	shared
NCAPG2	Q86XI2	NCAPG2 Condensin-2 complex subunit G2	Uncategorized				Transcription/Translation Factors and DNA/RNA processing proteins	shared
NFU1	Q9UMS0	NFU1 NFU1 iron-sulfur cluster scaffold homolog, mitochondrial NFU1 NFU1 iron-sulfur cluster scaffold homolog, mi...	Uncategorized	adapter/scaffold	Adapter, scaffolding, modulator proteins	Adaptors, Scaffolders, Modulators	Adaptors, Scaffolders, Modulators	shared
NPRL3	Q12980	NPRL3 Nitrogen permease regulator 3-like protein	Uncategorized				Adaptors, Scaffolders, Modulators	shared
NUDT8	Q8WV74	NUDT8 Nucleoside diphosphate-linked moiety X motif 8 NUDT8 Nucleoside diphosphate-linked moiety X motif...	phosphatase	enzyme		Enzymes	Enzymes	shared
PDS5A	Q29RF7	PDS5A Sister chromatid cohesion protein PDS5 homolog A PDS5A Sister chromatid cohesion protein PDS5 homol...	chromatin/chromatin-binding, or -regulatory protein	other	Transcription/translation factors and DNA/RNA processing proteins	Transcription/Translation Factors and DNA/RNA processing proteins	Transcription/Translation Factors and DNA/RNA processing proteins	shared
PRAF2	O60831	PRAF2 PRA1 family protein 2	amino acid transporter				Channels, Transporters, Receptors, Trafficking Proteins	shared
PTGR2	Q8N8N7	PTGR2 Prostaglandin reductase 2	reductase				Enzymes	shared
RALGAPA1	Q6GYQ0	RALGAPA1 Ral GTPase-activating protein subunit alpha-1 RALGAPA1 Ral GTPase-activating protein subunit alp...	GTPase-activating protein				Adaptors, Scaffolders, Modulators	shared
RASGRP2	Q7LDG7	RASGRP2 RAS guanyl-releasing protein 2	guanyl-nucleotide exchange factor				Adaptors, Scaffolders, Modulators	shared
RBL2	Q08999	RBL2 Retinoblastoma-like protein 2	chromatin/chromatin-binding, or -regulatory protein				Transcription/Translation Factors and DNA/RNA processing proteins	shared
SLC1A4	P43007	SLC1A4 Neutral amino acid transporter A	primary active transporter		Channels, transporters, receptors, trafficking proteins	Channels, Transporters, Receptors, Trafficking Proteins	Channels, Transporters, Receptors, Trafficking Proteins	shared
SMAD3	P84022	SMAD3 Mothers against decapentaplegic homolog 3	DNA-binding transcription factor				Transcription/Translation Factors and DNA/RNA processing proteins	shared
SOS1	Q07889	SOS1 Son of sevenless homolog 1	guanyl-nucleotide exchange factor				Adaptors, Scaffolders, Modulators	shared
SPATA5	Q8NB90	SPATA5 Spermatogenesis-associated protein 5	primary active transporter				Channels, Transporters, Receptors, Trafficking Proteins	shared
TARBP1	Q13395	TARBP1 Probable methyltransferase TARBP1	RNA methyltransferase				Enzymes	shared
TBC1D2B	Q9UPU7	TBC1D2B TBC1 domain family member 2B	GTPase-activating protein				Adaptors, Scaffolders, Modulators	shared
TOE1	Q96GM8	TOE1 Target of EGR1 protein 1	mRNA polyadenylation factor				Transcription/Translation Factors and DNA/RNA processing proteins	shared
TRAPPC9	Q96Q05	TRAPPC9 Trafficking protein particle complex subunit 9 TRAPPC9 Trafficking protein particle complex subun...	Uncategorized				Channels, Transporters, Receptors, Trafficking Proteins	shared
TRMU	O75648	TRMU Mitochondrial tRNA-specific 2-thiouridylase 1 TRMU Mitochondrial tRNA-specific 2-thiouridylase 1...	RNA methyltransferase				Enzymes	shared
TXNRD3	H0YBQ0	TXNRD3 Thioredoxin reductase 3	Uncategorized				Enzymes	shared
UQCRC1	P31930	UQCRC1 Cytochrome b-c1 complex subunit 1, mitochondrial UQCRC1 Cytochrome b-c1 complex subunit 1, mitochon...	metalloprotease				Enzymes	shared
UVRAG	Q9P2Y5	UVRAG UV radiation resistance-associated gene protein UVRAG UV radiation resistance-associated gene prot...	Uncategorized	other	Channels, transporters, receptors, trafficking proteins	Channels, Transporters, Receptors, Trafficking Proteins	Channels, Transporters, Receptors, Trafficking Proteins	shared
ZMYM1	Q5SVZ6	ZMYM1 Zinc finger MYM-type protein 1	zinc finger transcription factor	transcription factors	Transcription/translation factors and DNA/RNA processing proteins	Transcription/Translation Factors and DNA/RNA processing proteins	Transcription/Translation Factors and DNA/RNA processing proteins	shared

## Sheet: time-dependent ABPP
Table 9. Time-dependent protein-directed ABPP data for 22Rv1 cells treated with WX-02-570 / 571 (10 µM) for 2,4,8 and 12 h. Protein listed are enantioselectively enriched by either WX-02-570 or 571 (predetermined by protein-directed ABPP data) with enantio-selectivity at 2 h versus the fold-change in enrichment for these proteins with the active alkyne at 2 vs 8 h treatment.
Site	Accession	Description	SpecCounts	MaxRatio	WX-02-570 2 h	WX-02-570 2 h	WX-02-571 2 h	WX-02-571 2 h	WX-02-570 4 h	WX-02-570 4 h	WX-02-571 4 h	WX-02-571 4 h	WX-02-570 8 h	WX-02-570 8 h	WX-02-571 8 h	WX-02-571 8 h	WX-02-570 12 h	WX-02-570 12 h	WX-02-571 12 h	WX-02-571 12 h	enrichment enantio-selectivity at 2hr (log2)	enrichment fold change at 8hr (log2)	Enantioselectively enriched by
C19orf54	Q5BKX5	C19orf54 UPF0692 protein C19orf54	14	14.06	14.06	13.11	3.21	3.71	10.48	10.4	3.52	3.96	8.2	8.6	3.42	3.11	5.32	4.91	1.85	2.14	1.97317	-0.693553	WX-02-570
MLPH	Q9BV36	MLPH Melanophilin	19	12.46	3.67	3.11	12.46	11.94	4.82	4.65	10.39	11.79	4.34	4.65	8.46	7.78	3.02	3.18	2.89	2.86	1.84752	-0.58733	WX-02-571
GFER	P55789	GFER FAD-linked sulfhydryl oxidase ALR	6	13	2.25	3.16	13	9.81	3.6	3.84	11.75	10.34	3.84	3.81	9.33	9.33	2.36	2.21	6.24	5.12	2.07597	-0.289717	WX-02-571
MRPS15	P82914	MRPS15 28S ribosomal protein S15, mitochondrial	10	13.43	2.35	1.54	13.43	11.95	2.13	2.25	13.09	13.37	2.66	2.82	11.23	10.14	1.62	1.68	5.37	4.35	2.70585	-0.248105	WX-02-571
PDS5A	Q29RF7	PDS5A Sister chromatid cohesion protein PDS5 homolog A PDS5A Sister chromatid cohesion protein PDS5 homol...	415	12.44	1.15	1	12.44	11.3	1.61	1.97	10.92	12	1.95	2.27	10.46	10.27	2.02	1.71	9.2	9.73	3.46491	-0.1956	WX-02-571
LNX1	Q8TBB1	LNX1 E3 ubiquitin-protein ligase LNX	13	11.27	3.14	2.5	11.27	9.26	3.95	3.86	10.22	10.88	3.68	4.9	9.09	8.9	3.76	3.02	6.03	5.53	1.86397	-0.190538	WX-02-571
NEK11	Q8NG66	NEK11 Serine/threonine-protein kinase Nek11	7	12.23	2.3	1.56	12.23	10.05	2.85	2.84	10.77	9.77	3.86	4.2	10.61	9.01	3.02	2.78	6.92	7.24	2.52908	-0.183424	WX-02-571
HELB	Q8NG08	HELB DNA helicase B	13	10.19	2.71	2.86	10.19	8.69	4.06	4.19	8.62	9.59	4.92	4.87	8.7	8.12	4.69	3.93	7.05	6.83	1.76111	-0.166681	WX-02-571
VWA9	Q96SY0	VWA9 von Willebrand factor A domain-containing protein 9 VWA9 von Willebrand factor A domain-containing pro...	55	12.96	0.84	0.85	12.72	11.25	1.2	1.54	12	12.96	1.47	1.69	11.43	11.09	1.37	1.3	9.14	9.14	3.82613	-0.0900231	WX-02-571
MMS19	Q96T76	MMS19 MMS19 nucleotide excision repair protein homolog MMS19 MMS19 nucleotide excision repair protein hom...	141	11.36	1.84	1.58	10.93	9.7	2.58	2.84	10.02	11.36	3.02	3.52	10.24	9.72	2.9	2.9	8.18	8.69	2.59268	-0.0476321	WX-02-571
FCF1	Q9Y324	FCF1 rRNA-processing protein FCF1 homolog	23	12.68	0.88	0.94	11.77	11.11	1.2	1.41	11.69	12.68	1.47	1.8	11.24	10.98	1.6	1.18	9.55	10.49	3.65208	-0.0422282	WX-02-571
TYMS	P04818	TYMS Thymidylate synthase	18	13.87	1.71	1.5	12.12	11.07	1.99	2.09	13.19	13.87	2.1	2.76	11.2	11.34	1.38	1.34	6.26	6.07	2.85286	-0.0410153	WX-02-571
EXOSC9	Q06265	EXOSC9 Exosome complex component RRP45	10	12.23	2.58	2.28	10.2	9.87	3.33	3.82	11.7	12.23	4.06	4.05	9.98	9.53	3.34	2.5	5.32	5.21	2.04601	-0.0408268	WX-02-571
MTBP	Q96DY7	MTBP Mdm2-binding protein	4	11.61	9.99	9.78	3.12	3.41	11.61	10.95	3.09	3.92	9.84	10.34	2.92	3.43	6.81	6.68	1.89	2.23	1.59816	0.0296133	WX-02-570
JMY	Q8N9B5	JMY Junction-mediating and -regulatory protein	27	12.56	1.68	1.47	11.24	10.36	2.21	2.35	11.5	12.56	2.46	2.71	11.33	10.76	1.99	2.23	7.4	7.76	2.77761	0.0323621	WX-02-571
PLXND1	Q9Y4D7	PLXND1 Plexin-D1	9	11.56	9.56	9.51	2.14	2.61	11.56	10.35	2.89	3.43	9.64	10.4	2.92	3.49	8.12	8.71	2.31	2.36	2.00531	0.0715777	WX-02-570
HPGD	P15428	HPGD 15-hydroxyprostaglandin dehydrogenase [NAD(+)] [REVIEWED] ENSG00000164120;P15428;B4DTA4;B4DU74;B4DV57;D3DP43;E7EV11;O00749;Q06F08;Q12998 HPGD 15-hydroxyprostaglandin dehydrogenase [NAD(+)...	11	11.86	2.89	2.84	10.12	9	3.51	3.45	11.1	11.86	2.99	3.6	10.32	10.2	2.4	2.01	6.59	7.13	1.73848	0.101948	WX-02-571
TRAPPC9	Q96Q05	TRAPPC9 Trafficking protein particle complex subunit 9 TRAPPC9 Trafficking protein particle complex subun...	89	12	10.02	9.98	1.42	1.75	12	10.92	1.87	2.46	10.39	11.29	2.63	2.31	9.85	9.96	1.54	1.61	2.65745	0.116365	WX-02-570
EIF1AD	Q8N9N8	EIF1AD Probable RNA-binding protein EIF1AD	7	13.57	1.98	1.82	11.05	10.26	2.36	2.39	12.61	13.57	2.38	2.86	11.69	11.67	1.76	1.4	5.92	6.28	2.48746	0.13251	WX-02-571
SRC	P12931	SRC Proto-oncogene tyrosine-protein kinase Src	18	13.64	0.95	0.85	11.94	10.1	1.38	1.7	12.43	13.64	1.76	1.97	12.51	11.88	1.44	1.44	7.97	8.05	3.61406	0.146166	WX-02-571
AGL	P35573	AGL Glycogen debranching enzyme	229	12.31	10.17	10.44	1.14	1.69	12.31	11.7	1.44	1.97	10.94	11.99	2.02	1.79	10.12	9.93	1.21	1.16	2.86447	0.153892	WX-02-570
PIKFYVE	Q9Y2I7	PIKFYVE 1-phosphatidylinositol 3-phosphate 5-kinase PIKFYVE 1-phosphatidylinositol 3-phosphate 5-kinas...	33	10.85	8.9	9.25	2.2	2.64	10.83	10.2	2.82	3.52	9.59	10.85	3.51	3.67	8.48	8.52	2.47	2.54	1.90689	0.171426	WX-02-570
PTGES2	Q9H7Z7	PTGES2 Prostaglandin E synthase 2	172	10.9	9.39	9.4	2.66	3	10.6	10.18	3.09	3.55	10.34	10.9	3.77	3.76	7.82	7.42	1.95	2.19	1.73109	0.176819	WX-02-570
SLF2	Q8IX21	SLF2 SMC5-SMC6 complex localization factor protein 2 SLF2 SMC5-SMC6 complex localization factor protein...	4	10.64	8.97	9.36	2.8	3.32	10.51	9.02	3.05	3.64	10.15	10.64	3.77	3.54	7.99	8.71	1.91	2.61	1.5826	0.181683	WX-02-570
NDC80	O14777	NDC80 Kinetochore protein NDC80 homolog	87	12.3	1.62	1.47	10.91	9.63	2.18	2.21	12.25	12.3	2.5	2.77	11.99	11.35	2.04	1.99	7.18	7.62	2.73276	0.184368	WX-02-571
AP3D1	O14617	AP3D1 AP-3 complex subunit delta-1	131	12.06	1.43	1.34	10.48	9.59	2.09	2.27	11.04	12.06	2.54	2.71	11.61	11.25	2.12	2.11	8.49	8.87	2.85708	0.187785	WX-02-571
METTL13	Q8N6R0	METTL13 Methyltransferase-like protein 13	29	10.75	2.9	2.72	9.31	8.36	4.32	4.19	10.21	10.75	4.81	5.28	10.64	9.91	3.17	3.52	4.71	5.21	1.65266	0.217836	WX-02-571
CCNB1	P14635	CCNB1 G2/mitotic-specific cyclin-B1	18	13.3	11.46	10.81	2.55	2.93	12.9	12.18	2.66	3.04	12.64	13.3	2.02	2.29	5.12	4.81	0.76	0.54	2.02285	0.220077	WX-02-570
C15orf57	Q9BV29	C15orf57 Uncharacterized protein C15orf57	9	11.78	1.84	1.7	10.59	9.21	2.83	2.66	11.78	11.54	3.09	3.31	11.76	11.67	1.81	2.39	6.55	7.26	2.48368	0.242857	WX-02-571
UVRAG	Q9P2Y5	UVRAG UV radiation resistance-associated gene protein UVRAG UV radiation resistance-associated gene prot...	24	12.12	1.53	1.29	10.27	8.77	2.11	2.36	11.59	12.12	2.55	2.91	11.55	10.99	2.41	2.05	8.77	8.73	2.75527	0.243454	WX-02-571
COG1	Q8WTW3	COG1 Conserved oligomeric Golgi complex subunit 1	177	10.76	8.95	8.75	1.91	2.17	10.76	10.22	2.38	2.87	10.38	10.73	3.58	3.29	9.78	9.34	2.33	2.57	2.11711	0.254177	WX-02-570
YES1	P07947	YES1 Tyrosine-protein kinase Yes	9	12.79	1.69	1.52	10.44	9.69	2.15	2.27	11.32	12.79	2.53	2.97	12.3	11.87	2.42	2.5	6.78	6.78	2.6487	0.26387	WX-02-571
RNF41	Q9H4P4	RNF41 E3 ubiquitin-protein ligase NRDP1	14	14.23	10.57	11.01	1.43	2.03	11.75	11.41	1.61	2.13	11.71	14.23	2.16	1.85	7.63	7.98	1.23	1.26	2.64085	0.265484	WX-02-570
RGL3	Q3MIN7	RGL3 Ral guanine nucleotide dissociation stimulator-like 3 RGL3 Ral guanine nucleotide dissociation stimulato...	7	10.85	2.97	2.27	9.48	8.25	3.7	3.85	10.36	10.74	4.2	4.69	10.85	10.48	3.39	3.16	5.72	5.88	1.75855	0.266691	WX-02-571
TRMU	O75648	TRMU Mitochondrial tRNA-specific 2-thiouridylase 1 TRMU Mitochondrial tRNA-specific 2-thiouridylase 1...	40	10.12	2.28	2.23	8.72	7.87	3.39	3.45	9.78	9.85	4.11	4.33	9.96	10.12	3.68	3.5	8.41	8.31	1.87911	0.275445	WX-02-571
REPS2	Q8NFH8	REPS2 RalBP1-associated Eps domain-containing protein 2 REPS2 RalBP1-associated Eps domain-containing prot...	14	12.38	10.05	9.58	1.21	1.61	10.66	9.86	1.72	2.19	11.39	12.38	2.83	2.19	10.53	10.42	1.68	1.71	2.79929	0.276082	WX-02-570
DSTN	P60981	DSTN Destrin	30	12.52	1.75	1.48	10.32	9.04	2.58	2.35	12.41	12.52	3.08	3.03	12.26	11.44	2.05	2.17	6.72	6.81	2.58347	0.291808	WX-02-571
FANCC	Q00597	FANCC Fanconi anemia group C protein	3	11.52	2.75	2.85	9.91	8.03	3.61	3.1	10.37	11.52	3.12	3.84	10.83	11.26	2.38	2.16	6.75	7.52	1.67968	0.300214	WX-02-571
DDX49	Q9Y6V7	DDX49 Probable ATP-dependent RNA helicase DDX49	29	13.38	1.54	1.59	10.28	9.45	2.41	2.37	12.11	13.38	2.59	2.96	12.91	11.67	2.05	1.78	6.29	6.6	2.65616	0.317094	WX-02-571
DDX47	Q9H0S4	DDX47 Probable ATP-dependent RNA helicase DDX47	69	12.42	1.97	1.69	9.64	8.97	2.76	2.83	11.22	12.42	3.21	3.75	11.39	11.81	2.34	2.3	6.9	6.82	2.34616	0.318047	WX-02-571
PALLD	Q8WX93	PALLD Palladin	15	10.76	2.78	2.07	8.8	7.35	3.99	3.45	9.95	10.76	4.38	4.5	9.96	10.62	3.91	3.71	6.86	6.9	1.73548	0.349709	WX-02-571
CCDC186	Q7Z3E2	CCDC186 Coiled-coil domain-containing protein 186	53	11.04	2.48	2.49	8.85	8.14	3.53	3.56	10.21	10.84	4.45	4.32	10.82	11.04	2.91	3.03	6.7	6.63	1.77337	0.363608	WX-02-571
DHX34	Q14147	DHX34 Probable ATP-dependent RNA helicase DHX34	49	12.21	9.27	9.14	1.69	2.19	12.04	11.32	2.13	2.86	12.01	12.21	2.63	2.57	8.4	8.15	1.61	1.78	2.24636	0.395709	WX-02-570
UBR1	Q8IWV7	UBR1 E3 ubiquitin-protein ligase UBR1	54	11.76	2.07	1.9	9.03	8.14	2.95	2.91	9.75	11.15	3.05	3.33	11.76	10.84	2.79	2.57	8.46	9.32	2.11268	0.396433	WX-02-571
TRAPPC4	Q9Y296	TRAPPC4 Trafficking protein particle complex subunit 4 TRAPPC4 Trafficking protein particle complex subun...	6	13.67	10.24	9.88	1.93	2.37	12.42	11.57	2.22	2.61	13.19	13.67	2.23	2.48	7.05	6.18	0.97	0.99	2.22622	0.416829	WX-02-570
NCEH1	Q6PIU2	NCEH1 Neutral cholesterol ester hydrolase 1	18	12.07	8.62	8.5	2.55	2.94	9.25	9.3	3.02	3.48	10.98	12.07	3.91	3.27	8.56	8.35	2.59	2.6	1.6408	0.429084	WX-02-570
ASUN	Q9NVM9	ASUN Protein asunder homolog	23	11.22	2.5	1.89	8.54	7.49	3.02	3.04	9.86	10.74	3.93	3.8	11.22	10.39	3.08	3.33	8.71	8.49	1.86848	0.430925	WX-02-571
SOS1	Q07889	SOS1 Son of sevenless homolog 1	40	11.75	8.33	8.04	2.1	2.11	11.21	10.24	2.33	3.11	10.65	11.75	3.24	3.01	9.48	9.74	2	2.66	1.95916	0.452444	WX-02-570
CHEK1	O14757	CHEK1 Serine/threonine-protein kinase Chk1	25	13.15	9.59	8.97	2.2	2.83	12.24	12.33	3.04	3.58	12.3	13.15	2.56	2.92	5.7	6.05	1.37	1.17	1.88357	0.455469	WX-02-570
FAM91A1	Q658Y4	FAM91A1 Protein FAM91A1	24	12.52	1.48	1.24	9.25	8.58	1.99	2.08	10.63	11.77	2.51	2.57	12.52	11.99	2.3	2.05	9.31	9.74	2.71263	0.459064	WX-02-571
AVEN	Q9NQS1	AVEN Cell death regulator Aven	32	10.14	2.23	2.05	7.84	6.56	3.34	3.86	9.04	10.09	4.21	5.18	10.14	9.69	4.41	3.78	8.73	8.86	1.75039	0.461616	WX-02-571
RNASEL	Q05823	RNASEL 2-5A-dependent ribonuclease	49	12.19	1.69	1.4	9.12	8.48	2.4	2.57	10.97	11.22	2.94	3.26	12.19	12.1	2.38	2.42	8.3	8.56	2.5099	0.464787	WX-02-571
IKBKAP	O95163	IKBKAP Elongator complex protein 1	87	12.27	1.54	1.46	8.88	8.45	2.49	2.54	10.37	11.44	2.77	3.08	12.27	11.77	2.52	2.43	8.82	9.18	2.53024	0.472165	WX-02-571
XAB2	Q9HCS7	XAB2 Pre-mRNA-splicing factor SYF1	69	13.58	1.02	0.82	10.34	8.91	1.8	1.71	12.74	13.42	1.91	2.03	13.58	13.15	1.45	1.51	7.69	7.92	3.38708	0.473601	WX-02-571
DDX24	Q9GZR7	DDX24 ATP-dependent RNA helicase DDX24	103	12.06	8.72	8.29	2.75	2.93	11.26	11.03	3.07	3.76	11.6	12.06	3.1	3.14	7.36	7.32	1.63	1.96	1.58242	0.476067	WX-02-570
FNBP1L	Q5T0N5	FNBP1L Formin-binding protein 1-like	31	12.35	1.44	1.35	9.16	8.38	2.27	2.05	11.03	11.67	2.67	2.62	12.35	12.12	2.3	2.18	9.1	9.32	2.65231	0.480365	WX-02-571
SLC1A4	P43007	SLC1A4 Neutral amino acid transporter A	45	12.96	1.11	0.97	9.3	8.78	1.7	1.91	11.54	12.37	2.41	2.61	12.96	12.28	1.76	2.03	9.06	9.22	3.11974	0.481317	WX-02-571
NBEA	Q8NFP9	NBEA Neurobeachin	36	11.33	7.85	7.79	2.14	2.36	11.18	9.6	2.66	3.04	10.63	11.33	3.29	3.38	10.12	9.87	2.36	2.39	1.79724	0.489638	WX-02-570
CFL1	P23528	CFL1 Cofilin-1	71	13.78	1.1	0.96	10.21	9.24	1.67	1.81	12.53	13.3	2.16	2.21	13.78	13.69	1.44	1.36	7.19	7.35	3.23905	0.498087	WX-02-571
PEX3	P56589	PEX3 Peroxisomal biogenesis factor 3	18	11.73	2.27	1.83	8.73	7.64	2.83	2.78	10.35	11.22	3.46	3.61	11.53	11.73	2.77	2.68	8.17	8.41	1.99736	0.506797	WX-02-571
AKT1	P31749	AKT1 RAC-alpha serine/threonine-protein kinase	76	11.44	2.05	1.85	8.18	7.54	3	3.09	10.17	10.75	3.82	4.12	11.44	11.14	3.17	3.03	8.3	8.36	2.01106	0.522444	WX-02-571
DDHD2	O94830	DDHD2 Phospholipase DDHD2	26	12.75	9.09	8.56	1.76	1.93	11.45	11.2	2.13	2.59	12.66	12.75	2.55	2.63	8.52	8.57	1.84	1.76	2.25798	0.525728	WX-02-570
OTUD3	Q5T2D3	OTUD3 OTU domain-containing protein 3	9	11.65	1.75	1.82	8.21	7.8	2.93	2.66	10.45	10.61	3.93	3.36	11.65	11.51	3.08	2.99	8.45	8.8	2.16498	0.532662	WX-02-571
BID	P55957	BID BH3-interacting domain death agonist	19	13.22	0.82	0.87	9.25	8.54	1.63	1.75	11.43	11.68	2.4	2.28	13.22	12.63	1.87	1.71	9.73	10.2	3.39597	0.539098	WX-02-571
SPATA5	Q8NB90	SPATA5 Spermatogenesis-associated protein 5	80	12.39	8.25	8.26	1.73	2.06	10.21	10.08	2.24	2.85	11.63	12.39	2.99	2.85	10.19	9.96	1.99	2.32	2.12307	0.540896	WX-02-570
SF3B1	O75533	SF3B1 Splicing factor 3B subunit 1	322	13.51	8.95	9.01	1.01	1.39	11.63	11.42	1.2	1.63	12.92	13.51	1.62	1.52	11.38	11.3	0.75	0.74	2.90368	0.557389	WX-02-570
SRP9	P49458	SRP9 Signal recognition particle 9 kDa protein	11	11.59	2.31	1.72	7.84	7.68	3.71	3.21	10.06	10.5	4.21	4.26	11.59	11.37	3.33	2.97	7.31	7.92	1.94528	0.564994	WX-02-571
SENP3	Q9H4L4	SENP3 Sentrin-specific protease 3	6	13.11	1.34	0.5	8.82	7.2	2.27	2.45	11.56	11.33	1.63	2.55	10.61	13.11	2.88	3.28	10.35	10.12	3.1221	0.56623	WX-02-571
FOXA1	P55317	FOXA1 Hepatocyte nuclear factor 3-alpha	26	13.88	9.42	8.92	1.27	1.72	12.2	11.3	1.95	2.03	13.88	13.47	2.27	2.4	8.7	8.23	1.02	1.23	2.61678	0.576547	WX-02-570
CORO1B	Q9BR76	CORO1B Coronin-1B	19	11.96	2.26	1.98	8.36	7.51	3.12	2.99	9.81	11.2	3.38	3.59	11.96	11.8	2.91	2.49	8.33	8.3	1.90417	0.582233	WX-02-571
STX12	Q86Y82	STX12 Syntaxin-12	15	12.76	1.94	1.7	8.59	8.02	2.7	3.01	10.86	12.43	3.09	3.78	12.76	12.16	2.67	2.64	6.55	7.11	2.19004	0.585252	WX-02-571
ATP2C1	P98194	ATP2C1 Calcium-transporting ATPase type 2C member 1 ATP2C1 Calcium-transporting ATPase type 2C member ...	51	11.59	2.3	2.22	7.64	7.41	3.13	3.11	9.63	10.41	3.77	4.23	11.59	11.03	3.33	3.2	8.43	8.59	1.73537	0.587835	WX-02-571
ROBO1	Q9Y6N7	ROBO1 Roundabout homolog 1	2	11.28	2.79	1.73	8.08	6.74	3.21	3.44	9.39	10.81	3.84	4.77	11.05	11.28	3.38	2.98	8.4	8.12	1.71315	0.591438	WX-02-571
DGCR8	Q8WYQ5	DGCR8 Microprocessor complex subunit DGCR8	41	10.68	2.36	2.17	7.13	6.69	3.3	3.52	9	9.86	4.15	4.56	10.68	10.33	4.11	3.63	9.22	9.29	1.60917	0.604319	WX-02-571
CARHSP1	Q9Y2V2	CARHSP1 Calcium-regulated heat-stable protein 1	15	14.47	9.51	8.55	1.02	1.37	12.17	10.94	1.27	1.68	13.04	14.47	1.64	1.55	10.56	10.52	0.86	0.83	2.91772	0.607158	WX-02-570
IMMP2L	Q96T52	IMMP2L Mitochondrial inner membrane protease subunit 2 IMMP2L Mitochondrial inner membrane protease subun...	3	11.95	2.62	2.48	8.07	7.19	2.99	2.46	10.14	10.27	3.11	3.46	11.46	11.95	2.96	3.14	8.79	8.91	1.58119	0.61737	WX-02-571
ING5	Q8WYH8	ING5 Inhibitor of growth protein 5	6	13.37	0.94	0.72	8.97	8.19	1.64	1.5	11.28	11.86	2.15	1.86	13.37	12.96	1.65	1.61	10.63	10.66	3.36979	0.617658	WX-02-571
RNF14	Q9UBS8	RNF14 E3 ubiquitin-protein ligase RNF14	34	11.94	2.07	1.78	7.99	6.87	3.03	2.87	9.67	10.42	3.72	3.88	11.94	10.89	3.31	3.06	9.02	9.47	1.9485	0.619497	WX-02-571
SPATA20	Q8TB22	SPATA20 Spermatogenesis-associated protein 20	29	11.73	2.29	2.23	7.59	7.16	3.24	3.3	9.97	10.11	3.82	3.85	11.73	11.18	3.19	2.89	8.64	8.82	1.70632	0.635263	WX-02-571
RPS3	P23396	RPS3 40S ribosomal protein S3	67	14.06	9.08	8.64	1.95	2.19	11.95	10.95	2.27	2.75	13.54	14.06	2.32	2.63	7.84	7.31	1.3	1.21	2.09768	0.63929	WX-02-570
COPS2	P61201	COPS2 COP9 signalosome complex subunit 2	33	11.58	1.83	1.7	8.41	6.34	3	2.82	10.65	9.21	3.74	3.83	11.58	11.56	3.33	2.78	9.95	9.28	2.06297	0.649674	WX-02-571
SMARCD1	Q96GM5	SMARCD1 SWI/SNF-related matrix-associated actin-dependent regulator of chromatin subfamily D member 1 SMARCD1 SWI/SNF-related matrix-associated actin-de...	27	12.02	1.82	1.83	7.81	7.15	3.02	2.83	10.72	11.04	3.47	3.62	12.02	11.47	2.74	2.69	8.94	8.83	2.03514	0.650937	WX-02-571
ATF1	P18846	ATF1 Cyclic AMP-dependent transcription factor ATF-1 ATF1 Cyclic AMP-dependent transcription factor ATF...	7	13.51	1.11	1.34	7.95	8.65	1.72	2.48	10.83	12.05	2.89	2.97	13.51	12.71	2.28	2.68	8.99	7.84	2.76033	0.659484	WX-02-571
SH3GLB1	Q9Y371	SH3GLB1 Endophilin-B1	10	11.67	2.25	2.03	7.85	6.66	3.63	3.4	9.24	10.49	5.2	5.33	11.3	11.67	3.31	3.81	7.06	6.78	1.76136	0.662703	WX-02-571
CMBL	Q96DG6	CMBL Carboxymethylenebutenolidase homolog	25	13.08	1.08	1.02	8.75	7.48	1.65	1.84	9.74	10.19	2.38	2.29	13.08	12.66	1.9	1.76	11.69	12.5	2.9502	0.665349	WX-02-571
PTGES	O14684	PTGES Prostaglandin E synthase	3	11.94	1.75	2.54	7.25	5.65	4	3.16	9.69	10.72	3.9	4.92	11.94	8.88	4.39	3.78	7.86	9.56	1.58832	0.690599	WX-02-571
APOOL	Q6UXV4	APOOL MICOS complex subunit MIC27	47	12.67	1.65	1.37	8.11	7.17	2.4	2.3	10.63	11.43	3.27	3.22	12.67	12.2	2.51	2.51	9.21	9.36	2.33902	0.702762	WX-02-571
ATP1A1	P05023	ATP1A1 Sodium/potassium-transporting ATPase subunit alpha-1 ATP1A1 Sodium/potassium-transporting ATPase subuni...	61	11.67	2.4	2.03	7.38	6.75	3.34	3.1	9.42	10.24	3.69	3.91	11.67	11.33	2.98	2.82	9.32	9.63	1.67338	0.702872	WX-02-571
PRIMPOL	Q96LW4	PRIMPOL DNA-directed primase/polymerase protein	8	13.02	7.95	7.54	2.06	2.56	10.81	9.96	2.66	3.26	12.32	13.02	3.47	2.93	8.5	8.9	2.09	1.95	1.74537	0.710079	WX-02-570
GET4	Q7L5D6	GET4 Golgi to ER traffic protein 4 homolog	17	12.71	1.8	2.15	8	6.86	2.7	2.47	9.89	10.68	3.38	3.62	12.71	11.68	2.77	2.26	9.41	9.63	1.91151	0.714856	WX-02-571
ERCC3	P19447	ERCC3 TFIIH basal transcription factor complex helicase XPB subunit ERCC3 TFIIH basal transcription factor complex hel...	45	14.53	8.49	8.46	0.67	1.05	11.89	11.59	0.99	1.52	13.74	14.53	1.6	1.32	11.38	11.32	0.83	0.62	3.3008	0.737987	WX-02-570
OGFR	Q9NZT2	OGFR Opioid growth factor receptor	68	11.98	7.01	6.94	2.14	2.39	10.16	10.18	3.05	3.39	11.69	11.98	3.54	3.68	9.27	9.03	2.73	2.81	1.62268	0.762795	WX-02-570
RABEP1	Q15276	RABEP1 Rab GTPase-binding effector protein 1	43	12.1	1.92	1.79	7.34	6.77	2.82	2.75	9.53	9.99	3.61	3.52	12.1	11.97	3.09	3.15	9.67	9.99	1.92723	0.770518	WX-02-571
GSTZ1	O43708	GSTZ1 Maleylacetoacetate isomerase	9	11.57	2.2	2.26	7.07	6.45	3.33	3.17	9.34	10.19	3.9	3.81	11.57	11.5	3.91	3.15	8.6	9.54	1.59998	0.770923	WX-02-571
NFU1	Q9UMS0	NFU1 NFU1 iron-sulfur cluster scaffold homolog, mitochondrial NFU1 NFU1 iron-sulfur cluster scaffold homolog, mi...	22	11.1	2.01	2.07	7.13	5.57	3.45	4.02	9.25	9.39	4.78	5.16	11.1	10.74	4.43	3.65	8.34	8.91	1.63819	0.782144	WX-02-571
PSME3	P61289	PSME3 Proteasome activator complex subunit 3	51	11.85	1.97	1.88	7.08	6.43	3.27	2.94	9.7	9.9	4.23	4.3	11.85	11.49	3.37	3.29	8.9	9.39	1.8111	0.788777	WX-02-571
TSPO	P30536	TSPO Translocator protein	30	13.21	6.49	6.78	1.48	1.71	9.99	9.25	2.15	2.22	12.36	11.22	3.14	2.92	12.02	13.21	2.41	2.64	2.05654	0.829395	WX-02-570
TSTA3	Q13630	TSTA3 GDP-L-fucose synthase	29	13.36	7.75	7.02	1.86	1.75	10.05	9.97	2.51	2.36	12.95	13.36	2.92	2.91	10.48	10.38	1.74	1.97	2.0326	0.832941	WX-02-570
FAM118B	Q9BPY3	FAM118B Protein FAM118B	23	14.2	7.73	8.03	1.31	1.45	11.27	10.96	2.21	2.18	14.2	14.05	2.58	2.45	9.68	8.88	1.52	1.51	2.51353	0.841983	WX-02-570
UBA6	A0AVT1	UBA6 Ubiquitin-like modifier-activating enzyme 6	110	13.17	7.1	7.19	1.54	1.79	10.41	9.97	1.99	2.55	12.46	13.17	2.49	2.38	11.77	11.74	1.59	1.87	2.10141	0.842828	WX-02-570
FAM118A	Q9NWS6	FAM118A Protein FAM118A	9	15.1	7.71	8.04	1.57	1.75	11.77	10.84	1.83	2.46	13.32	15.1	2.06	2.78	9.45	8.73	1.13	1.46	2.2461	0.851555	WX-02-570
PTCD3	Q96EY7	PTCD3 Pentatricopeptide repeat domain-containing protein 3, mitochondrial PTCD3 Pentatricopeptide repeat domain-containing p...	63	13.29	7.29	7.05	2.35	2.33	10.55	10.04	2.58	3.12	12.59	13.29	2.84	2.59	10.52	10.06	1.29	1.5	1.61546	0.851793	WX-02-570
TKFC	Q3LXA3	TKFC Triokinase/FMN cyclase	46	13.55	1.39	1.49	7.61	6.98	2	2.04	10.03	11.4	2.52	2.36	13.55	13.01	1.9	1.77	10.79	11.14	2.34084	0.864275	WX-02-571
PCBP4	P57723	PCBP4 Poly(rC)-binding protein 4	4	12.01	6.92	6.03	1.8	1.99	10.68	10.75	2.76	4.28	12.01	11.82	4.77	3.35	9.06	8.48	3.7	1.61	1.77268	0.879827	WX-02-570
PM20D2	Q8IYS1	PM20D2 Peptidase M20 domain-containing protein 2	9	13.5	7.64	6.82	1.97	1.98	9.46	10.1	2.5	2.76	13.25	13.5	3.03	3.23	9.99	9.86	1.71	2.18	1.87214	0.887471	WX-02-570
MYO1D	O94832	MYO1D Unconventional myosin-Id	73	14.43	7.31	7.41	1.42	1.73	10.58	10.24	1.82	2.2	13.13	14.43	2.3	2.35	11.27	10.99	1.39	1.44	2.22435	0.904798	WX-02-570
ATF2	P15336	ATF2 Cyclic AMP-dependent transcription factor ATF-2 ATF2 Cyclic AMP-dependent transcription factor ATF...	2	12.71	1.62	2.07	6.97	6.53	2.86	3.51	9.61	8.73	3.7	4.01	12.57	12.71	3.95	3.38	9.29	8.49	1.87127	0.905037	WX-02-571
RFTN1	Q14699	RFTN1 Raftlin	12	12.36	6.66	6.03	2.15	1.91	10.67	9.41	2.88	3.31	11.53	12.36	3.48	3.29	10.59	10.97	2.41	2.36	1.64414	0.912715	WX-02-570
RCC2	Q9P258	RCC2 Protein RCC2	196	14.77	7.73	7.42	1.21	1.45	11.42	10.85	1.5	1.97	13.98	14.77	1.87	1.96	11.13	10.54	1.19	1.03	2.50982	0.924244	WX-02-570
CKB	P12277	CKB Creatine kinase B-type	60	14.18	7.5	7.25	1.69	1.82	10.98	10.52	1.86	2.23	14.18	14.14	2.51	2.42	10.03	9.69	1.52	1.65	2.07117	0.941106	WX-02-570
SSNA1	O43805	SSNA1 Sjoegren syndrome nuclear autoantigen 1	3	13.98	7.31	6.98	2.43	2	10.73	10.11	3.04	2.39	13.98	13.53	2.65	2.07	10.47	9.48	1.56	1.27	1.68963	0.94495	WX-02-570
RABGGTA	Q92696	RABGGTA Geranylgeranyl transferase type-2 subunit alpha RABGGTA Geranylgeranyl transferase type-2 subunit ...	39	13.69	6.65	6.4	2.1	2.22	9.76	9.48	2.76	3.23	12.07	13.69	3.35	3.15	10.55	9.96	2.18	2.45	1.59495	0.981083	WX-02-570
DHX15	O43143	DHX15 Pre-mRNA-splicing factor ATP-dependent RNA helicase DHX15 DHX15 Pre-mRNA-splicing factor ATP-dependent RNA h...	193	13.19	6.49	6.3	1.91	2.12	9.9	9.36	2.52	2.88	12.24	13.19	3.26	3.07	11.1	10.81	2.28	2.57	1.66616	0.991515	WX-02-570
CMAS	Q8NFW8	CMAS N-acylneuraminate cytidylyltransferase	57	13	6.51	6.21	1.82	1.89	9.86	9.19	2.32	2.93	12.32	13	3.04	2.89	11.95	11.69	2.02	2.34	1.77761	0.993179	WX-02-570
NOP56	O00567	NOP56 Nucleolar protein 56	85	13.49	6.67	6.53	2.12	2.23	9.99	9.64	2.65	3.06	12.88	13.49	3.15	3.24	10.44	9.68	2	2.22	1.60145	0.99836	WX-02-570
PDIA4	P13667	PDIA4 Protein disulfide-isomerase A4	131	12.5	6.28	6.14	1.93	2.17	9.85	8.91	2.58	2.89	12.44	12.5	3.39	3.24	11.4	11.37	2.34	2.58	1.59897	1.0058	WX-02-570
EHD4	Q9H223	EHD4 EH domain-containing protein 4	25	14.83	6.97	6.82	1.44	2.02	10.38	9.84	2.2	2.42	14.09	14.83	2.49	2.68	10.81	10.06	1.51	1.43	1.99478	1.06845	WX-02-570
DCTN4	Q9UJW0	DCTN4 Dynactin subunit 4	21	15.03	6.7	6.5	2.03	2.09	10.07	9.48	2.24	2.71	12.9	15.03	2.81	2.99	10.57	9.86	1.85	2.18	1.67982	1.08128	WX-02-570
RPLP1	P05386	RPLP1 60S acidic ribosomal protein P1	3	14.05	1.09	1.1	6.71	6.49	1.92	1.79	10.03	9.93	2.87	2.88	14.05	13.92	2.31	2.27	11.16	11.48	2.59154	1.08334	WX-02-571
CES3	Q6UWW8	CES3 Carboxylesterase 3	7	16.08	7	7.33	2.01	2.1	9.81	10.26	2.28	3.2	14.3	16.08	2.77	2.95	8.58	8.29	1.51	1.53	1.80183	1.08408	WX-02-570
TRAPPC6B	Q86SZ2	TRAPPC6B Trafficking protein particle complex subunit 6B TRAPPC6B Trafficking protein particle complex subu...	2	15.67	7	6.64	1.83	1.57	10.04	9.79	2.09	2.37	13.51	15.67	2.19	2.55	10.27	10.7	1.69	2.1	2.00424	1.09714	WX-02-570
CDK9	P50750	CDK9 Cyclin-dependent kinase 9	21	14.42	7.07	6.18	1.73	1.36	10.32	10.72	1.73	2.26	14.42	13.98	2.65	2.41	11.55	10.93	1.33	1.33	2.10031	1.0999	WX-02-570
VRK1	Q99986	VRK1 Serine/threonine-protein kinase VRK1	10	14.07	6.88	6.01	1.87	2.04	10.42	9.18	2.07	3.1	13.56	14.07	3.11	3	10.45	10.39	2.09	1.77	1.72101	1.09998	WX-02-570
RABGGTB	P53611	RABGGTB Geranylgeranyl transferase type-2 subunit beta RABGGTB Geranylgeranyl transferase type-2 subunit ...	4	13.4	6.36	5.96	1.77	1.99	10.37	8.77	2.65	2.57	13.4	13.25	3.28	2.55	11.65	11.16	1.9	2.38	1.7122	1.11313	WX-02-570
THEM4	Q5T1C6	THEM4 Acyl-coenzyme A thioesterase THEM4	7	15.75	6.52	7.17	1.15	1.24	10.77	11.84	1.31	1.95	13.98	15.75	1.55	1.55	11.52	11.61	1.07	1.03	2.51804	1.1188	WX-02-570
SRSF9	Q13242	SRSF9 Serine/arginine-rich splicing factor 9	17	14.37	6.64	6.26	2.01	1.94	10.56	9.86	2.47	2.85	13.7	14.37	2.61	2.61	10.43	10.04	1.83	1.81	1.70745	1.12166	WX-02-570
FABP5	Q01469	FABP5 Fatty acid-binding protein, epidermal	8	13.97	6.22	6.15	2.28	1.63	9.53	9.19	2.34	2.37	13.2	13.97	2.38	2.76	12.72	12.13	1.4	1.74	1.6616	1.13517	WX-02-570
LGALS1	P09382	LGALS1 Galectin-1	23	13.61	6.16	5.71	1.92	1.98	9.63	8.9	2.52	2.84	13	13.61	3.61	3.13	11.28	10.61	2.34	2.74	1.60577	1.16465	WX-02-570
NHP2	Q9NX24	NHP2 H/ACA ribonucleoprotein complex subunit 2	11	14.69	6.01	6.15	2.01	2	9.87	8.82	2.5	2.72	13.06	14.69	2.98	3.12	10.95	10.6	2.1	2.42	1.60047	1.19034	WX-02-570
GRPEL1	Q9HAV7	GRPEL1 GrpE protein homolog 1, mitochondrial	28	15.71	7.07	6.45	0.83	0.97	10.73	10.38	1.23	1.32	15.15	15.71	1.63	1.45	13.16	12.87	0.66	0.37	2.90903	1.19064	WX-02-570
RPL29	P47914	RPL29 60S ribosomal protein L29	24	15.94	6.94	6.22	1.07	1.24	10.05	9.85	1.53	1.55	14.16	15.94	1.86	2.38	12.25	12.59	1.23	1.14	2.51019	1.1936	WX-02-570

## Sheet: ACTMAP IP-MS
Table 8. IP-MS ABPP data for probe WX-02-623/624 (10 µM, 3 h) (HEK293T cells stably expressing C-FLAG-tagged WT-ACTMAP or C132A-ACTMAP). Proteins shown in this table have two unique peptides quantified and no less than 5 spec counts.
					UT		WT								C132A						FC: WX-02-623 vs 624 in WT-ACTMAP (log2)	FDR(t-test): WX-02-623 vs 624 in WT-ACTMAP (-log10)
Protein	Accession	Description	SpecCounts	MaxRatio	DMSO	DMSO	DMSO	DMSO	WX-02-623 10 µM	WX-02-623 10 µM	WX-02-623 10 µM	WX-02-624 10 µM	WX-02-624 10 µM	WX-02-624 10 µM	DMSO	DMSO	WX-02-623 10 µM	WX-02-623 10 µM	WX-02-624 10 µM	WX-02-624 10 µM
CCT8	P50990	CCT8 T-complex protein 1 subunit theta	9	16.5	1.58	2.21	5.02	3.25	16.5	16.14	13.4	5.87	4.62	5.39	4.37	4.07	4.35	4.94	3.94	4.35	1.53568	3.18628
CAD	P27708	CAD CAD protein	8	15.1	2.05	1.42	4.7	4.63	15.1	13.49	13.23	5.33	5.45	5.33	4.42	5.46	5.14	4.86	4.51	4.89	1.37624	3.89501
HSPA9	P38646	HSPA9 Stress-70 protein, mitochondrial	43	11.08	0.96	0.73	7.15	4.55	4.54	4.6	3.65	6.7	4.59	5.68	8.27	9.69	9.49	11.08	8.31	10.01	-0.40797	0.955989
SRP9	P49458	SRP9 Signal recognition particle 9 kDa protein	6	13.59	4.95	4.31	6.32	4.89	5.29	6.3	3.32	8.42	3.85	3.88	5.03	6.62	6.93	13.59	6.29	10.02	-0.115254	0.0834806
FASN	P49327	FASN Fatty acid synthase	15	9.08	1.44	1.27	7.18	5.69	8.82	9.08	8.27	5.22	6.94	6.27	6.69	7.26	6.83	6.72	6.37	5.94	0.505858	2.01567
CCT3	P49368	CCT3 T-complex protein 1 subunit gamma	6	14.58	2.16	2.07	4.19	4.2	14.58	12.9	12.32	6.5	6	5.71	4.04	5.58	5.53	5.57	5.04	3.62	1.12804	3.25914
RANBP1	P43487	RANBP1 Ran-specific GTPase-activating protein	5	11.28	0.64	0.88	5.63	3.78	4.35	5.02	3.69	6.39	4.46	6.51	8.68	11.28	10.93	9.93	8.43	9.4	-0.410612	0.869317
SSRP1	Q08945	SSRP1 FACT complex subunit SSRP1	5	29	2.67	1.23	7.53	3.21	7.93	5.27	4.61	3.52	2.75	3.96	4.3	4.3	7.49	9.73	2.51	29	0.799881	1.10569
RCN2	Q14257	RCN2 Reticulocalbin-2	7	15.79	8.98	7.33	3.82	2.72	15.79	13.88	11.84	5.39	4.23	4.4	2.63	3.76	3.34	4.71	3.14	4.05	1.56597	2.8063
PRDX1	Q06830	PRDX1 Peroxiredoxin-1	8	10.68	2.24	1.39	6.99	4.38	5.72	5.44	4.41	4.35	5.04	5.74	9.02	10.68	8.87	9.32	8.08	8.35	0.041357	0.0925252
PCBP1	Q15365	PCBP1 Poly(rC)-binding protein 1	12	8.53	6.17	5.87	6.21	5.86	6.16	6.76	4.67	7.45	4.78	5.14	5.05	6.95	6.21	8.53	6.04	8.15	0.0181577	0.0235262
DDB1	Q16531	DDB1 DNA damage-binding protein 1	6	15.74	1.22	1.72	5.05	3.23	15.74	15.49	13.33	5.94	5.95	5.61	2.59	3.49	4.47	5.12	4.35	6.71	1.34839	3.51051
C19orf54	Q5BKX5	C19orf54 UPF0692 protein C19orf54	928	10.39	0.23	0.12	7.4	5.12	3.35	3.13	2.71	5.21	5.93	6.65	9.75	10.03	10.2	9.78	9.99	10.39	-0.95293	2.48501
FOCAD	Q5VW36	FOCAD Focadhesin	8	13.7	13.11	11.93	4.03	3.95	13.7	11.18	11.17	5.97	4.92	5.08	1.81	2.8	2.56	2.12	2.97	2.71	1.17463	2.75293
THRAP3	Q9Y2W1	THRAP3 Thyroid hormone receptor-associated protein 3 THRAP3 Thyroid hormone receptor-associated protein...	7	45.3	45.3	39.82	1.29	2.59	1.12	1.11	0.99	0.72	0.63	0.67	0.91	0.91	0.96	0.83	1.04	1.1	0.672705	2.90427
HSPA8	P11142	HSPA8 Heat shock cognate 71 kDa protein	110	8.98	0.57	0.29	6.76	4.11	7.73	7.51	6.61	7.24	6.22	6.26	6.52	8.18	8.03	8.98	8.18	6.8	0.147974	0.674191
CLUH	O75153	CLUH Clustered mitochondria protein homolog	12	7.59	5.97	5.68	6.87	5.36	6.96	6.53	6.43	7.59	6.2	6.47	5.75	6.2	6.61	6.94	5.81	4.63	-0.0244165	0.0884304
PRKAR1A	P10644	PRKAR1A cAMP-dependent protein kinase type I-alpha regulatory subunit PRKAR1A cAMP-dependent protein kinase type I-alpha...	5	30.93	30.93	23.84	2.74	3.69	7.39	6.16	5.7	3.45	2.15	1.69	2.65	2.22	1.23	1.8	1.9	2.45	1.40087	2.26335
TRIM21	P19474	TRIM21 E3 ubiquitin-protein ligase TRIM21	13	7.78	6.37	5.42	7.78	4.35	6.82	6.84	5.36	5.85	5.84	6.26	5.48	6.55	6.58	7.27	5.83	7.42	0.0835334	0.282126
HSPA1B	P0DMV9	HSPA1B Heat shock 70 kDa protein 1B	75	11.26	0.49	0.33	5.9	3.63	5.2	5	4.4	5.67	5.07	5.23	8.39	10.48	10.12	11.26	9.91	8.92	-0.129396	0.69353
TXN	P10599	TXN Thioredoxin	9	8.48	3.45	3.1	7.55	5.72	6.69	6.74	5.71	7.26	5.81	6.47	5.57	8.48	6.98	8.13	5.75	6.59	-0.0298396	0.0882812
P4HB	P07237	P4HB Protein disulfide-isomerase	7	12.02	1.95	1.38	6.19	3.36	5.7	5.41	3.91	4.68	3.78	5.37	8.16	9.57	9.02	11.79	7.72	12.02	0.119084	0.213676
HSP90AA1	P07900	HSP90AA1 Heat shock protein HSP 90-alpha	11	20.03	2.13	2.31	4.1	3.3	20.03	16.33	14.78	7.24	4.49	6.53	2.18	3.08	2.77	4.18	3.28	3.28	1.48577	2.46843
HSPD1	P10809	HSPD1 60 kDa heat shock protein, mitochondrial	19	13.58	2.44	2.46	4.63	3.71	13.58	11.23	11.76	6.22	4.68	6.54	5.05	6.18	5.46	7.06	4.41	4.58	1.06826	2.65304
PHGDH	O43175	PHGDH D-3-phosphoglycerate dehydrogenase	16	10.33	1.06	0.89	6.45	4.22	6.49	6.61	5.66	4.74	4.82	6.07	8.83	10.16	8.39	10.33	7.36	7.92	0.263342	0.930564
PFN1	P07737	PFN1 Profilin-1	12	19.02	0.17	0.18	4.03	2.41	0.82	1.04	0.74	2.09	1.53	1.76	13.22	16.46	14.98	19.02	9.85	11.71	-1.04909	2.1231
NPM1	P06748	NPM1 Nucleophosmin	8	32.25	4.94	3.8	6.72	2.19	7.65	3.8	3.89	2.72	1.89	3.34	4.76	3.44	7.99	9.08	1.55	32.25	0.948272	0.85681
IKBKAP	O95163	IKBKAP Elongator complex protein 1	7	7.53	6.19	4.9	6.97	4.57	7.53	6.9	6.98	5.3	6.67	6.54	5.99	6.5	5.95	6.29	6.51	6.19	0.20998	0.943192
HSP90AB1	P08238	HSP90AB1 Heat shock protein HSP 90-beta	12	23.32	1.19	0.85	4.4	2.1	23.32	19.1	17.22	6.44	5.22	6.03	1.94	2.19	2.73	3.26	1.9	2.1	1.75335	2.79458
PCMT1	P22061	PCMT1 Protein-L-isoaspartate(D-aspartate) O-methyltransferase PCMT1 Protein-L-isoaspartate(D-aspartate) O-methyl...	12	9.55	5.32	3.55	5.53	4.65	5.27	5.47	4.23	6.29	4.92	4.18	6.08	9.45	9.55	8.31	9.14	8.08	-0.039919	0.0670998
NUDT21	O43809	NUDT21 Cleavage and polyadenylation specificity factor subunit 5 NUDT21 Cleavage and polyadenylation specificity fa...	9	13.15	3.33	3.42	5.73	6.33	5.03	6.56	4.56	4.28	4.4	4.56	6.12	9.01	6.92	13.15	7.98	8.62	0.286631	0.729221
SLC25A5	P05141	SLC25A5 ADP/ATP translocase 2	10	17.53	3.67	3.44	3.06	2.63	17.53	17.43	15.97	5.9	5.43	5.5	2.56	3.35	3.42	3.56	3.25	3.31	1.59748	4.56994
HNRNPA2B1	P22626	HNRNPA2B1 Heterogeneous nuclear ribonucleoproteins A2/B1 HNRNPA2B1 Heterogeneous nuclear ribonucleoproteins...	10	47.21	3.77	1.53	6.24	1.98	8.74	3.41	1.52	0.55	0.85	1.68	2.91	2.79	6.84	9.43	0.56	47.21	2.15001	0.740041
NCL	P19338	NCL Nucleolin	5	29	8.01	6.49	7.26	3.47	8.49	4.73	4.92	3.05	1.05	5.15	2.76	3.54	3.4	7.76	0.93	29	0.971649	0.805134
HSPA5	P11021	HSPA5 78 kDa glucose-regulated protein	21	9.43	2.89	2.33	7	4.99	6.11	6.45	4.62	7.79	5.2	5.93	6.56	7.72	7.63	9.43	6.93	8.43	-0.139182	0.239523
IDE	P14735	IDE Insulin-degrading enzyme	23	7.46	6.66	6.24	6.43	4.37	7.46	7.19	6.06	6.53	6.99	6.12	5.21	6.11	5.91	6.48	6.27	5.95	0.0765326	0.290163
HSPA4L	O95757	HSPA4L Heat shock 70 kDa protein 4L	8	9.53	0.39	0.14	7.52	5.22	5.32	5.41	4.7	6.63	5.86	7.11	8.08	9.53	8.54	9	8.7	7.85	-0.345116	1.50547
HNRNPK	P61978	HNRNPK Heterogeneous nuclear ribonucleoprotein K	11	22.93	10.76	7.72	5.8	2.92	7.84	5.4	3.89	2.7	2.19	4.52	3.65	3.84	6.55	7.24	2.02	22.93	0.864259	0.887877
CCT2	P78371	CCT2 T-complex protein 1 subunit beta	8	16.23	1.62	1.41	4.33	2.88	16.23	15.16	14.16	6.59	4.78	5.32	3.91	4.63	4.58	5.41	4.62	4.39	1.44847	3.55531
ERH	P84090	ERH Enhancer of rudimentary homolog	5	49.47	49.47	31.25	2.38	2.07	2.22	1.96	1.78	0.65	0.58	0.48	0.91	0.57	0.69	0.8	0.26	3.93	1.80132	3.30774
ACTB	P60709	ACTB Actin, cytoplasmic 1	24	13.27	0.65	0.18	5.52	2.96	3.07	2.26	1.92	2.75	3.26	3.38	12.37	13.21	13.27	12.28	10.3	12.62	-0.373144	0.844959
HSPA4	P34932	HSPA4 Heat shock 70 kDa protein 4	15	11.7	0.37	0.13	6.89	4.85	5.32	4.9	3.78	5.73	4.53	6.15	8.17	10.49	9.28	11.7	8.47	9.25	-0.229148	0.52909
PFN2	P35080	PFN2 Profilin-2	6	13.97	0.5	0.34	5.28	3.32	2.37	2.35	2.05	3.76	3.84	3.96	10.64	13.4	12.65	13.97	10.32	11.25	-0.771914	3.75279
PHB	P35232	PHB Prohibitin	6	7.8	5.57	4.34	6.17	4.72	7.39	5.57	5.6	5.36	5.42	6.29	6.57	7.58	7.46	7.64	6.53	7.8	0.120734	0.299963
ERGIC1	Q969X5	ERGIC1 Endoplasmic reticulum-Golgi intermediate compartment protein 1 ERGIC1 Endoplasmic reticulum-Golgi intermediate co...	9	15.6	4.35	4.59	5.16	4.56	15.6	14.41	12.75	7.09	6.33	5.19	2.91	3.24	3.14	3.49	3.7	3.51	1.20018	2.89854
SRRM2	Q9UQ35	SRRM2 Serine/arginine repetitive matrix protein 2	11	46.12	46.12	44.57	0.54	2.4	0.25	0.49	0.62	0.53	0.4	0.32	0.8	0.5	0.58	0.65	0.6	0.64	0.121679	0.10627
TUBA1A	Q71U36	TUBA1A Tubulin alpha-1A chain	11	16.64	2.82	2.35	4.23	3.43	16.64	14.72	13.56	4.64	5.48	6.03	3.52	4.72	4.15	4.6	3.94	5.19	1.47582	3.20558
PUF60	Q9UHX1	PUF60 Poly(U)-binding-splicing factor PUF60	22	10.11	5.42	4.39	6.02	6.48	6.09	7.03	4.53	7.51	3.88	4.34	5.63	7.3	6.45	10.11	6.62	8.19	0.16615	0.179729
RUVBL1	Q9Y265	RUVBL1 RuvB-like 1	5	13.56	3.35	2.73	5.79	4	10.38	9.42	8.23	5.29	3.99	5.35	4.64	5.81	5.73	7.67	4.05	13.56	0.938042	2.36994
BCLAF1	Q9NYF8	BCLAF1 Bcl-2-associated transcription factor 1	13	46.18	46.18	38.09	0.75	3.06	2.28	1.61	0.82	1.34	0.54	0.31	0.25	0.37	0.91	0.48	1.25	1.76	1.1048	0.733418
CHERP	Q8IWX8	CHERP Calcium homeostasis endoplasmic reticulum protein CHERP Calcium homeostasis endoplasmic reticulum pr...	7	9.2	7.44	6.72	5.83	5.48	5.83	6.76	4.68	6.78	3.79	3.88	5.27	6.89	6.47	9.2	5.8	9.18	0.257199	0.337072
HSPH1	Q92598	HSPH1 Heat shock protein 105 kDa	12	8.66	0.52	0.34	7.84	4.43	6.45	6.79	5.27	7.79	7.84	7.43	5.88	8.66	8.54	7.55	7.46	7.19	-0.317088	1.47062

[truncated: 2 more sheets: concentration-dependent ABPP, time-dependent ABPP with MG-132]
